# Supplementary material for: Oxidative Stress and Metabolic Perturbations in Wooden Breast Disorder in Chickens
Source: PLoS One. 2016 Apr 20;11(4):e0153750. doi: 10.1371/journal.pone.0153750 (PMC4838225; doi:10.1371/journal.pone.0153750)
Supplement: S1 File — (XLSX) [file pone.0153750.s001.xlsx]

## Sheet: UDEL-01-13VW_gc
Compound	Platform	Quant Mass	rt	Spectra
1,2-propanediol	GC/MS	117	3.34	51.9:1.4 59.8:1.1 60.9:2.3 62.9:0.3 64.9:0.3 66:15.1 67:5.7 73:81.5 74:7.8 75:11.3 81:10.3 82:1.7 89.2:0.7 94.2:0.3 95:1.6 101.3:1.6 103:1.7 105:0.8 114.1:0.4 116:3.6 117:100 117.8:10.6 119:4.1 131:5.3 132:0.9 132.9:6.7 134:0.8 144.2:0.3 145.1:1.2 147:68.9 148.1:10.3 149:5.6 154.1:0.7 172.9:0.4 175.1:0.6 205.1:2.3
1-methylhistidine	GC/MS	196	9.83	53.9:1.1 56:2.4 58.9:2.5 67.9:2.5 69.9:1.1 72.3:2.9 72.9:58.1 74:5.8 74.9:7 81:5.7 82:1 95:12.1 96:100 97:21.7 98:1.7 100:7.2 112:1.1 124:2.7 131.9:1.4 133.1:1.3 139:1.2 147:6.3 148:1.1 165:1.2 167.1:1.4 168.1:9.2 169.1:2.1 180:13.4 181:2.6 194.1:1.7 195.3:2.3 196:77.1 197.1:11.9 198.1:3.6 199.2:2.3 208:3.3 217.4:1.1 218:23.3 219.1:4.5 220.1:2.2 270.1:3.1 280.2:1 298.1:2.9 313.2:2.6
1-palmitoylglycerol (1-monopalmitin)	GC/MS	371.3	13.06	54:1.3 55:19.7 56.1:3.6 57:40 58.1:3 59:3.3 67:3.8 69:10 70.2:2.6 71:19 72:2 73:48 74.1:4.4 75:10.1 77:1 81:4.9 83:8.8 84.1:2.3 85.1:10.3 89:1.7 93:1 95:10.8 96.1:1.3 97.1:6.9 98.1:2.7 99.1:3.9 101:9.5 103:13.9 104.1:1.5 105:1.3 109:6.5 111:2.5 113:2.2 115:1.8 116:11.5 117.1:9.8 118.1:1.4 123.1:3.3 125.1:1.1 129:19 130.1:3.7 131.1:7.2 132.1:3.8 133:6.4 134.1:1 135.1:1.1 137.1:1.5 145.1:9 146:2.1 …
1-stearoylglycerol (1-monostearin)	GC/MS	399.4	13.56	53:0.7 54:1.4 55:14.3 56:3.7 57:33.3 58.1:3.7 59:3.4 60.1:0.7 61:1.3 66:0.5 67:4.1 68.1:1.4 69:8 70.1:2.3 71:15.4 79.1:1.1 81:4.1 82.1:1.5 83:6.1 84.1:2.5 85.1:7.8 86.1:1 87.1:0.9 88.1:0.7 89:2.3 93.1:1.8 94.2:0.5 95:10.4 96.1:2 97:8.6 98.1:2.9 99.1:3.5 100.1:0.5 101:7.4 102.2:0.8 103:12.2 107:0.9 109:5 110.2:0.9 111:4 112.1:1.3 113.1:2.3 114.1:0.6 115:1.2 116:8.9 117:7.5 118.1:1.7 121.1:1.4 122.…
2-aminoadipate	GC/MS	260.1	9.08	54.9:13.2 56:2 58.9:2.5 72.9:75.8 74:7.5 74.9:15.3 76.9:5.5 99.9:8.3 103:2.5 115:8.1 116:5.4 117:4.2 128:32 129:17.2 130:3.7 131:4.6 132:2 132.9:5.1 147:17.4 148:3.1 149:3.1 154:2.1 170:3.5 189:2.5 203:3.1 205.1:6 217.1:38.8 218.1:12.6 219.1:5 244:8.5 245.1:2.1 259.3:2 260.1:100 261.2:21.9 262.2:9.2 272.1:6.3 362.2:4.6 377.2:2.5
2-aminobutyrate	GC/MS	130	5.02	58.9:3.5 72.9:53.4 74:4.7 74.9:4.7 100:2.9 130:100 131:17 132:6 133:2.5 147:13.6 148:2 204:7.3 218.1:2.7
2-hydroxybutyrate (AHB)	GC/MS	131	4.63	54.9:1.6 56.9:1.3 57.9:1.8 58.9:5.6 60.9:1.6 66:10.8 66.8:1.2 69:1.4 71:1 71.8:1.4 72.9:90 74:8 74.9:10.2 80.9:6.1 95:1.4 101:1.2 115:2.7 116.9:1.5 129:1.2 131:100 132:12.8 133:10.6 134:1.3 143:1.6 146.9:90 148:17.3 149:9.5 190:7.1 191:1.7 205.1:12.1 206.1:2.3 207.1:1 219.1:1.4 233.1:4.1
2-hydroxyglutarate	GC/MS	247	8.48	54.9:3.4 56.9:1.3 57.9:1.3 58.9:3.7 60.9:1.8 68.9:1.3 71.1:1.3 72:4 72.9:76.3 74:7.7 74.9:15.7 75.9:1.2 84.8:10 100.9:2.4 114.9:3.8 115.9:5.7 116.9:2.6 128.9:100 130:11.9 131:8 132:2.1 132.9:10.8 134:1.7 134.9:1.3 146.9:65.3 148:10.7 148.9:12.8 149.9:1.7 156.9:15.7 158:2.4 158.9:3.2 163:2 185:1 189:1.4 203:33 204.1:9.7 205:3.8 218.1:3 219.1:1.2 220.1:1.2 221:1.9 231:7.6 232.1:1.6 233:1 246:4 247:…
2-mercaptoethanol*	GC/MS	116.07	5.24	57.03:1 58.03:2.4 59.01:6.8 60.02:1.9 60.99:2 66.03:3.5 71.07:1.2 72.97:100 74.06:9.3 75.01:12.3 76.02:1.2 76.99:1.7 87.02:1 89.99:1 91.01:1 101.04:14.8 102.08:2.3 103.07:12.6 104.07:2.1 105.04:1.2 114.91:1 116.07:23.7 117.07:4.4 118.13:1.7 119.04:9.2 131.05:2.6 133.07:2.3 147.04:80.1 148.13:12.7 149.1:7.4 177.12:1.3 207.09:17.3 208.16:3.3 209.15:2.2 222.1:2 223.1:0.5
2-oleoylglycerol (2-monoolein)	GC/MS	410.1	13.41	103:100 129.1:95 203.2:24 218.2:45 339.3:15 410.1:10
2-palmitoylglycerol (2-monopalmitin)	GC/MS	129	12.82	53:1.4 54:3.1 55:19.4 56:8.6 57:25.5 58:4.1 59:6.5 60:2 60.9:1.8 67:3.7 68.1:2.1 69:9.5 70.1:2.8 71:14 72:3.5 73:75.4 74:8.7 75:20.6 76:2.6 79.1:1.3 80.1:0.9 81:5.1 82.1:1.8 83:9.4 84:4.7 85:10.6 86.1:1.8 87:1.9 88:1.4 89:4.3 90:0.8 93:1.2 94.2:0.9 95.1:6 97:5.5 98.1:3.6 99:2.8 101:5.6 102:1.1 103:43.6 104:5.6 105:3.5 107:0.8 108.2:0.4 109.1:3.4 110.2:1 111:2 112:1.4 113:5 114:1.2 115:3 116:3.9 1…
3-aminoisobutyrate	GC/MS	102	5.34	58.9:4.8 66:2.5 72.9:62.2 74:6.5 74.9:7.8 80.4:5.1 80.5:5.1 85.9:2.7 100:2.3 102:100 103:10.1 104:3.8 130:2.3 131:6.3 133:2.4 147:22.9 148:3.4 176:19.8 177:3.3 218:12.6 219.1:2.4 232.1:4.7
3-hydroxybutyrate (BHBA)	GC/MS	116.9	4.94	58.9:4.1 60.9:2 65.9:6.4 68.9:2.1 71.9:4.9 72.9:77.4 73.9:7.6 74.9:21 76.9:2.9 88:11.5 100.9:2.9 114.9:5.8 116.9:53.8 117.9:5.8 118.9:2.6 129.9:10.1 130.9:5.1 132.9:8 146.9:100 148:15.6 148.9:8.1 189:5.1 190.9:44.5 192:7.8 193:3.7 204:3.3 233:11.8 234:2.3
3-phosphoglycerate	GC/MS	357.1	9.63	58.9:5.1 72.9:100 74:7.4 74.9:8.8 76.9:7.1 100.9:17.2 101.9:2 116:8.9 117:2.8 130.9:3.3 132.9:16.7 134:2.5 134.9:4.2 143:8 147:46.6 148:7.3 149:4.3 189:5 190.9:2.8 194.9:3.6 207:6.1 210.9:38.4 212:5.1 212.9:3.3 217:21.4 218:4.2 219:2.5 225:7.3 226:2 227:47.7 228:7.6 229:3.8 243:2.2 285:6.4 297.3:2.2 298:3.8 299:90.7 300.1:21 301.1:12.1 302:2.2 313.1:2.4 314.1:2.5 315.1:33.8 316.1:8.8 317.1:5.6 34…
4-hydroxybutyrate (GHB)	GC/MS	233.1	5.75	58.1:3.1 59:2.4 61:6.7 73:20 75:9.1 87:0.7 90.1:0.3 101:4.2 103:21.2 109.1:7.3 116:3.4 117:100 119:6.5 129:7.4 131:2.1 133:19.9 146.1:0.9 147.1:51.5 148.1:10.8 149.1:5.9 150.1:3.4 158.1:1.9 159.1:1.4 189.1:3.2 190.1:0.6 204.2:9.4 205.1:2.8 233.1:50.7 234.2:6.1 235.1:4.5 247.2:2 248.2:3
7-alpha-hydroxycholesterol	GC/MS	456.2	14.27	54.9:5.2 56.9:6.5 67:3 68.9:6.5 70.9:4.5 72.9:33 74:3.1 74.9:11 78.9:2 80.1:0.6 80.9:4.4 83:2.1 90.9:2.7 92.9:3.2 94.9:4.4 97:0.9 103:1 105:2.6 106.1:0.8 107:2.1 108.1:0.6 109:1.6 111:0.5 117:2.4 118:1.5 120:1.1 121:1.7 123:0.8 128.9:7.3 130:1.9 131:3.3 132.9:2.5 134:0.7 135:1.3 141:1 142:1.3 143:3.8 144:1.5 144.9:3.9 155:1.3 157:3.1 158.1:1.9 159:3.3 160:0.7 166.9:0.9 168:0.5 168.9:1.4 170.1:0.6…
7-beta-hydroxycholesterol	GC/MS	456.4	14.61	54.9:5.3 56:1.7 56.9:7 67:3.1 68:1.1 68.9:5.7 70:1.3 71:5.4 72.9:30.6 73.9:4.6 74.9:14.8 78.9:3.7 79.9:0.7 80.9:6.4 82:1.5 83:3.5 90.9:3.2 92:1.4 92.9:4 94:1 95:5.2 97:2 103:2 104.2:1 104.9:2.7 106:1 107:2.9 108.1:0.8 109:2 111:0.9 117:3 118.1:1.4 118.9:4.2 119.9:1.2 121:1.9 122:0.5 123:1.1 128:1.6 129:4.9 130:1.9 131:4.3 132:1.8 133:3.5 135.1:2.2 142.1:1.4 143:4 144:1.8 145:4.7 151:0.9 153.1:0.4…
adenine	GC/MS	264	10.09	57.9:2.1 58.9:1.2 69.9:1.2 70.9:1.1 71.8:1.9 72.9:40.8 73.9:5.3 74.9:1.8 76.9:1.2 83.9:4.2 84.9:2 98.9:2.1 99.9:1.5 110.9:2 124.2:1.7 124.6:1.7 165:2.7 180:1.2 191:1.5 192:9.7 193:1.6 206:2.9 207:1 237:2 238:1.1 248:1.2 262.2:1.8 264:100 265:21.8 266:8.6 267:1.3 278.1:3.4 279.1:23.7 280.1:5.8 281.1:2
alanine	GC/MS	115.9	4.43	58.9:4.1 72.9:90.6 74:7.7 75:7.7 84.9:2.4 100:3.6 102.9:2.2 115.9:100 117:14 118:4.9 133:2 146.9:19 148:2.9 190.1:8 218.1:2.1
alanylglycine	GC/MS	272.1	6.74	51.9:0.4 54:1.3 54.9:2.5 55.9:6.8 57:1.7 58:3.3 58.9:11.2 59.9:1.1 60.9:1.2 66:1.4 66.9:2.6 67.9:8.7 69:1.6 69.9:3.3 71:2 71.9:8.3 72.9:100 74:14.2 74.9:14.2 75.8:1.4 76.9:2.3 77.9:0.3 79.1:0.3 79.9:0.2 81:0.6 82:1.6 83:1 83.9:2.4 85.2:2.6 85.9:19.5 87:1.9 87.9:1.2 88.9:1.7 89.9:0.2 92.1:0.2 92.9:0.4 96.9:0.5 98:1.9 99:1.6 99.9:13.4 101:9.9 102:4.4 103.1:3 104:0.5 104.9:0.3 106:0.3 106.9:0.2 108.…
alpha-ketoglutarate	GC/MS	419.1	9.66	72.9:100 74:22.8 75:16.2 76:1.7 81.1:2 84.1:4.6 99:6 105:1.3 108.1:0.5 109.2:1.1 124.3:0.3 126.3:2.1 127:12.7 128:4.4 129:1.7 131:13.2 134:2.2 135.1:1.9 141:3.6 143:3.7 144:2.8 145.1:4.6 147:90 149:15.8 150.1:2 151.1:0.9 152:0.4 153.1:0.9 155.1:2.9 156:7 157:2.9 171:2.1 173:7.4 182.1:0.8 184:4.3 189:2.1 199.1:1.3 202.1:2.9 203.1:2.2 205:3.3 215.1:4.5 217.1:1.8 221:14.2 222.1:3.5 223.1:2.2 231.1:1…
alpha-tocopherol	GC/MS	502.5	14.24	55:7.4 56.1:3.1 57:14.6 69:5.9 71:6.9 73:75.6 74:6.5 75:4.9 81:2.3 83:2.7 193.1:2.9 207:2.4 208.1:5.6 209.1:2.1 221.1:6.8 222.1:2.5 223.1:4.8 224.2:2.1 234.1:2.9 235.1:6.3 236.1:49.1 237.1:100 238.1:22 239.1:4.7 275.2:2.3 277.2:6.5 499.4:2.1 502.5:90 503.5:24.1 504.5:4
arabitol	GC/MS	307.1	9.11	58.9:2.5 72.9:100 74:10.6 75:6.8 88.9:3.2 100.9:3.4 102.9:65.1 104:6.2 105:2.6 116:2.8 117:18.6 128.9:31.9 130:4 131:6.1 133:12.7 147:71.8 148:11.4 149:6.9 157:3.1 174.9:2 189:16.4 190.1:3.8 191:10.7 203:7.8 204.1:19.2 205.1:46.1 206.1:9.6 207.1:4.8 217:90.9 218.1:25.5 219.1:10.5 221:3.1 229.1:2.4 243.1:8.4 277.1:8 278.1:2.3 291.1:2.1 306.1:3.3 307.1:29.3 308.1:8.5 309.1:4.1 317.1:3.7 319.1:22.4 …
ascorbate (Vitamin C)	GC/MS	332.1	10.47	72.9:100 74:7.9 74.9:5.7 76.9:2.2 103:2 116.9:20.3 117.9:2.1 130.9:2.3 132.9:7.9 147:40.1 148:6.4 149:4.6 205:22 206.1:4.1 207:2.9 215.1:2.9 221:2 259.1:3.6 260.1:2.2 303.1:3.1 304.1:3.4 331.1:5.3 332.1:43.5 333.1:13.3 334.1:6.3 345.1:4.3 359.1:5 361.1:2.6 374.1:5.8 449.2:2.3 464.2:1
asparagine	GC/MS	188	8.53	58.9:2.1 72.8:100 73.9:9.6 74.9:13.6 75.9:1 76.9:2 99.9:6.4 101:1 113.9:6.4 114.9:2.4 115.9:1.8 116.9:1 129.9:1.8 130.9:3.1 131.9:1.8 132.9:2.6 141:7.7 142:1.8 146:1.4 146.9:24 148:3.8 148.9:2 172:5.4 173:1.2 174:1.4 186.8:1.3 188:52.6 189:10.1 190:6.4 191:1.3 200:1.3 202:3.4 203:1.7 204:4.8 205:1.1 213:4.6 214.1:2.2 215:2.8 216:20.1 217:4.3 218:6.8 219:1.3 231:6.5 232:1.6 301.1:1.1 303.1:7.8 304…
aspartate	GC/MS	232	7.76	58.9:2.6 69.9:2.4 72.9:97.1 74:9.7 74.9:10.5 76.9:2.8 99.9:19.7 101:2.1 116.9:5.7 129.9:2.4 131:2.7 132:2.1 132.9:5.5 146.9:18.6 148:3.1 149:2.6 188.1:11.8 189.1:2.7 202:11.3 203:2.3 204:2.9 216:3.8 218:21.4 219.1:3.9 232:100 233.1:21.4 234.1:9.2 292.1:2.2 306.1:3.6
beta-alanine	GC/MS	174	7.07	58.9:8.7 72.9:80.6 74:6.9 74.9:6.8 85.9:14.2 98.9:2.3 99.9:11.1 116.9:2.8 129.9:11.6 131:6 132:2.5 132.9:16.1 134:2.3 145.9:3.6 147:36.9 148:6.1 149:3 160:2.7 172:3.1 174:100 175:18.4 176:8.2 188:2.1 232.1:5.8 248.1:93.7 249.1:22.6 250.1:11.3 251.1:2.1 288.1:2.2 290.1:28.4 291.1:8 292.1:3.8 304.1:3.1
chiro-inositol	GC/MS	318.1	10.56	53:0.3 54.9:0.7 57.1:0.1 58.8:1 60:0.1 60.9:0.1 68:0.1 68.9:0.4 70:0.3 71.8:0.6 72.9:100 74:7.9 74.9:4.9 75.9:0.2 80.9:0.6 82.9:0.3 86.8:0.1 88:0.1 99:0.2 100.9:0.5 101.9:0.4 102.9:6.9 104:0.7 104.9:0.3 106.1:0.1 108.8:0.1 112.9:0.2 113.1:0.2 114.2:0.2 114.9:0.2 115.9:3.4 116.9:0.6 118:0.2 118.9:0.3 125:0.1 126.1:0.2 127:0.7 127.1:0.1 128.9:12.1 130:2.4 130.9:3.4 132:0.7 132.9:9.8 134:1.2 135:0.5…
cholestanol	GC/MS	215.2	14.57	54.1:1 56.1:7.8 57:30.4 61:3.2 69:21.6 70.1:3.8 71:11.9 74.9:89.5 81:23.6 82.1:4.1 83.1:11.2 92.1:3.7 93:20.2 94.1:6.4 95.1:30 97.1:9.9 106.1:29.9 107:32.6 108.1:14.3 109.1:18.5 110.1:6.8 111.1:10.5 120.1:9 122.1:5.5 129:6.2 130.1:3.3 134.1:4.6 136.1:4.1 138.1:5.8 142:10.3 148.1:10.7 155.1:8.2 159.6:9.9 162.3:3.9 174.2:3.7 176.2:2.1 181.2:2.4 182.2:1.6 187.2:5.4 188.2:2.8 189.2:3.9 190.2:4.5 196.…
cholesterol	GC/MS	329.3	14.31	55:30.3 56.1:5.8 57:38.1 58.1:2 59:2.6 60.9:2 67:15.6 68.1:2.5 69:24.3 70.1:3.8 71:21.7 72.9:68.5 74:6.9 75:44.5 76:3.4 77:6 78:2.1 79:18.8 79.9:2.7 81:35.7 82.1:4.2 83:19 85:5.6 89:2.9 91:28.5 92:7.2 93:31.8 94:8.3 95:50 96.1:4.6 97:11.3 100.9:3.4 103:3.4 103.9:2.9 105:29.9 106:8 107:28.1 108.1:6.2 109.1:19.1 110.1:2.7 111:6.1 114.9:3.8 116:3.4 117:11.2 118.1:5.5 119:26.9 120:16.1 121:28.5 122.1…
cis-vaccenate (18:1n7)	GC/MS	339.3	12.1	51:0.3 52:0.3 53:2.6 54.1:6.9 55:32.9 56:6.7 57:7.2 58:2.1 59:2.8 60:1.3 61:4 62:0.4 63:0.3 64.3:0.2 65:1.8 66:2.3 67:18.3 68.1:10.6 69:24.1 70:5.9 71.1:4.4 72.1:7.5 73:88.3 74:15 75:77.1 76:7.6 77:6.3 78:1.6 79:8.4 80.1:4.7 81:23.9 82.1:16.1 83.1:18.9 84:18.6 85.1:6.1 86.1:2.5 87:1.7 88:1.1 89:4 90.1:1.1 91:3.8 92.1:2 93:8 94.1:5.1 95.1:24 96.1:26.1 97.1:21 98.1:16.2 99:4.5 100.1:1 101:1.9 102.1…
cystathionine	GC/MS	218.1	11.7	58.9:2.4 72.9:62.9 74:6.6 74.9:6.1 100:15.6 101:2.4 114:4.6 115:3.4 116:2.1 128:82.4 129.1:11.7 130:4.8 131:2.3 132:3.4 133:3.5 138.1:2.7 147:20.7 148:5.9 149:2.4 160:13 161:2.8 162:3 174.1:2.3 176.1:3.7 188:3.8 202.1:9.8 203.1:3.2 204.1:2.2 216.1:5.8 217.1:2.6 218.1:100 219.1:24.3 220.1:9.7 221.1:2 230.1:2.6 232.1:3.7 245.1:10.3 246.1:2.8 278.1:23.3 279.1:6.2 280.1:3.4 291.2:7.9 292.1:8.7 293.1:…
dimethylglycine	GC/MS	57.9	3.26	56:1.1 57.9:100 59.1:4 74.9:1.3 160:3 175:1.6
erythritol	GC/MS	217	7.7	58:1.1 58.9:4.4 68.9:3.8 72.8:100 74:11.5 75:8.2 88.9:3.4 101:5.3 102.9:46.6 104:4.4 105:2 115:2.5 116:11.3 117:27.9 118:3.2 119:1.9 129:12.4 130:1.8 131:5.5 132:1.2 132.9:13.2 134:1.8 134.9:1.2 143:1.7 145.2:1.2 146.9:79.6 148:14 149:8 175:1.4 189:23.6 190:4.8 191:15.9 192:2.8 193:1.3 203:3.1 204.1:28.3 205.1:55.5 206.1:12.4 207.1:5.6 215.1:2.3 216.1:1.1 217:74.4 218.1:17 219.1:7.4 220.1:1.1 221…
erythronate*	GC/MS	292.1	8.05	73:100 102.1:15 103:30 147.1:90 189.1:17.3 205.1:85 206.2:25 207.1:12 217.2:25 220.1:40 277.3:8.7 291.2:20.2 292.1:81.3 293.3:25 294.2:8 319.2:13.2 320.2:3.1 379.2:3.4 409.2:3.9 410.3:1.5 411.2:1
ethanolamine	GC/MS	174.1	6.19	58:0.2 59:1.5 60.1:0.1 73:45.6 74:1 75:0.7 85:0.4 86:4.9 87:0.5 88:0.2 98.1:0.1 99.1:0.4 100:5.5 101:0.6 102.1:0.4 110:0.1 113:0.2 114.1:0.8 115:2.3 117:0.3 118:0.1 119:1.2 120.1:0.3 130:1.5 131:1 132.1:0.4 133:2 134:0.4 135.1:0.2 145.1:0.9 146.1:0.3 147.1:6.2 148.1:1 149.1:0.6 158.1:0.3 159.1:0.1 161.2:0.1 169:0.4 170:0.7 171.2:0.9 172.1:0.9 173.1:0.6 174.1:100 175.1:29.5 176.1:13.1 177.2:0.3 18…
fructose	GC/MS	217	9.71	72.9:100 73.9:8.1 74.9:5.8 102.9:5.2 128.9:5.8 132.9:4.5 146.9:21.9 148:3.5 191:6 215:5.2 217:87.1 218:17.4 219:9.3 230:3.9 257:5.6 437.1:16.6 438.2:6.7 439.2:3.3
fructose-6-phosphate	GC/MS	315.1	11.89	71.9:2.2 72.8:100 73.9:8 74.9:7.3 102.9:2.4 128.9:6.7 132.8:3.8 146.9:18.7 148:3.2 148.9:2.5 191:2.8 211:4.8 215:10.3 216.1:2.8 217:9.1 227:2.8 229.1:2.5 230:13.2 231:4 257:3.3 271.1:6.3 299.1:26.6 300.1:7.4 301.1:4.1 314.3:3.1 315.1:41.7 316.1:11.6 317.1:6.1 328.1:2 345.1:2.2 387.2:8.8 388.2:3.1 389.2:2.6 589.3:9.7 590.4:4.5 591.4:2.6 677.4:3 678.4:1 679.4:0.5
fumarate	GC/MS	245	6.51	52.9:2.6 57.9:2.8 58.9:2.4 60.9:2.4 72:2.4 72.9:57.6 73.9:6 74.9:23.2 76.9:5.3 82.9:6 83.9:3 114.9:5.1 132.9:6.9 142.9:13.8 146.9:36.3 147.9:5.9 148.9:4.7 154.9:2.9 156.9:2.1 217:3.1 243.9:2.1 245:100 246:19.9 247:8.7
gamma-aminobutyrate (GABA)	GC/MS	304.1	7.82	58.9:5.2 72.9:51.3 74:4.7 74.9:8.3 85.9:7.6 99.9:5.1 130:4.5 131:3.4 132.9:4.8 141.9:3.9 143:5.6 144.1:2.2 146.9:27.6 148:4.3 149:2.2 172:5.4 174:100 175.1:21.6 176:9.5 216:5.1 246.1:4.3 304.1:29.6 305.2:8.1 306.1:3.8
glucose	GC/MS	217.1	10.58	59:1.1 71.9:1.2 72.9:46.8 74:4 75:3 103:3.8 117:2.5 129:4.6 131:1.7 133:3.7 143:1.4 147:22.3 148:3.6 149:2.3 189:6.2 190.1:2.5 191.1:35.9 192.1:6.5 193.1:3.1 202.2:1.5 203.1:5.1 204.1:100 205.1:20 206.1:8.6 207.1:1.7 217.1:18.2 218.1:4.7 219.1:2.1 221.1:1.1 231.1:1.9 243.2:1.3 291.1:1.6 305.2:1.9
glucose 1-phosphate	GC/MS	217.1	10.61	55:1.6 59:4.7 69:3 72.1:3.3 73:100 74:8.5 75:9.5 81:1.2 89:1.2 92.9:4.3 95:1.6 99:1.1 102.2:1.1 103:22.3 104:2.3 105:1.1 113:1.6 115:1.1 116:1 117:4.7 129:19.5 130:2.8 131:4.6 133:6.9 134:1 135:1.4 137:1 143:2.8 145.1:1.3 147:40.6 148.1:6.4 149.1:5.1 150:1.4 155.1:1.3 157.1:2 159:1 163:1.9 167:1.9 169.1:3.9 177.1:1.1 189.1:4.7 190.1:1.7 191.1:17.2 192.1:3.1 193.1:1.7 203.1:4.5 204.1:16.5 205.1:4.…
glucose-6-phosphate (G6P)	GC/MS	387.2	12.23	59:1.8 72.1:3 73:100 74:8.5 75:8.4 101:2.2 103:3.9 113:2.9 115:1 116:1.5 117:2.1 127.1:1.3 129:28.2 131:3.7 132:1.1 133:7.5 134:1.2 135:1.4 145.1:1.9 146.1:1.2 148.1:6 149.1:3.8 155:1.9 157:1.4 161.1:1 169:1.8 189.1:6.5 190:2.3 191.1:13.2 192.1:2.4 193.1:2.1 203:2.1 204.1:99.9 205.1:20.3 206.1:9.3 207.1:4.5 211:9 215.1:1.1 216.2:1.5 217.1:27.1 218.2:5.5 219.1:2.5 225.1:2.9 227:2.2 231.1:1.4 243.1…
glycerate	GC/MS	189	6.31	59:3.6 72.9:100 74:8.2 74.9:8 76.9:3 100.9:3.9 102:8.9 103:13.5 116:2.2 116.9:9.7 130:2.2 131:4 132.9:17.7 134:2.5 147:50.7 148:7.8 149:4.4 175:2.6 189:45.8 190.1:9.8 191:4.9 205.1:15.4 206.1:3 217.1:2.7 292.1:30.3 293.2:8 294.2:4.1 307.1:4.8
glycerol 2-phosphate	GC/MS	243	9.38	54.9:1.1 58.9:5.1 71.8:1.8 72.9:100 74:8.8 74.9:8.7 76.9:1.1 100.9:4.5 102.9:10 114.9:1.1 129:20.3 130:2.8 131:4.5 132.9:8.7 134:1.3 134.9:2 146.9:21.3 148:3.3 149:2.3 191:4 193:1.9 203:1.6 207:5.2 208:1.3 209.1:1.4 210.9:33.4 212:4.8 213:2.8 217.1:5.2 218.1:3.7 219.1:1.6 225:2 227:5.3 241.6:1.9 243:58.1 244.1:9.5 245:4.6 283:1.3 285:3.5 299:52.7 300.1:12.6 301.1:7 302.1:1.3 313.1:1 314.1:1 315.1…
glycerol 3-phosphate (G3P)	GC/MS	357.1	9.4	58.9:4.3 71.8:4.3 72.9:100 73.9:8.8 74.9:10.4 100.9:5.6 102.9:8.2 128.9:9.8 130.9:5.9 132.9:7.3 147:19.6 147.9:3 148.9:2.2 191:2.6 205:2.4 207:2.8 210.9:9.6 218:3.6 219.1:3.4 225:2 227:2.6 241.1:2.7 243:2 256:4.2 285:2.9 298.1:3.3 299:49.3 300.1:12.6 301.1:6.5 314.1:2.9 315.1:12.3 316.1:3.2 328.1:3.6 341.1:4 356.1:2.8 357.1:41.3 358.1:10.4 359.1:5.5 370.1:7.1 371.2:2.3 373.1:2.6 387.2:5.7 388.2:2…
glycerophosphoethanolamine	GC/MS	357.1	11.22	50.7:0.1 52.7:0.4 54.9:2.1 56:1.6 57:1.3 58.9:9.5 69:0.8 71.9:2.6 73:100 74.1:9.6 75:14 76.1:0.9 83:0.5 84:0.8 86:1.3 89:0.9 98:0.9 98.9:0.8 100:26 101.2:11.3 102:17.5 103.1:19.6 104:2.2 109.1:0.1 112.3:0.3 113:2.1 113.9:3.8 115:51.9 116:54.9 117:11.8 118.2:2.6 119:1.2 124.9:0.2 127.3:0.2 128.1:0.5 129:16 130:2.7 131:8.3 132:4.6 133:9.4 134:1.5 135:2.2 136:0.2 137:0.8 138.1:0.1 145:1.3 146.9:25.1…
glycine	GC/MS	101.9	4.59	58:2.2 58.9:4.8 65.9:5.1 72.9:75.4 74:6.5 75:7.2 76.9:3.3 80.6:2.9 85.9:2.2 101.9:100 103:11.9 104:3.8 131:2.7 133:2.2 147:39 148:5.9 149:2.9 176:9 204:12 205.1:2.2
glycolate (hydroxyacetate)	GC/MS	177	4.17	58.9:4 66:12.1 72.9:65.6 74:6.1 74.9:5.2 131:3.7 133:9.1 147:100 148:16.3 149:9 161:7.2 177:14.8 205.1:9.8
glycylglycine	GC/MS	174	9.75	58.9:4 71.8:1 72.9:40.3 74:3.4 74.9:3.5 85.9:8.1 100:4.6 102:1.3 117:1.1 130:2.2 131:1.9 133:2.8 142:1.5 146:1.1 147:15.7 148:2.6 149:1.4 158:1.1 172.1:3.4 174:100 175.1:21.5 176.1:9.3 177.1:1.2 203.1:1.4 204.1:1.4 216.1:1 218.1:1.5 248.1:12.4 249.1:3.1 250.1:1.6 259.1:1.3 405.2:13 406.2:4.7 407.2:2.4 420.2:1.1
homoserine	GC/MS	218.1	6.72	55.9:4.7 58.9:3 72.9:51.6 74:4.9 75:5 100:4.6 102:3 102.9:18.2 128:25.3 129:3.6 130:3.8 131:4.1 132:2 133:4 146.9:13.6 148:2.2 202:4.5 216.1:3.4 218.1:100 219.1:22.6 220.1:9.2 230.1:3.9 292.1:4.1
hypotaurine	GC/MS	188	8.35	57.9:2.3 58.9:9.9 72:5 72.9:75.6 73.9:8.9 75:6.5 86:4.8 99.4:2.6 99.9:32.8 100.9:3.8 101.9:2 113.9:6.2 115.8:2.5 129.9:10 131:3.1 132:2.4 132.9:4.4 146.9:15 148:3.5 149:2.6 172:10.4 173:2.7 174:16.3 175:3.5 176:3.6 187.2:4.7 188:100 189:19.2 190:8.8 211:2.5 310.1:4.5
inositol 1-phosphate (I1P)	GC/MS	318.1	12.45	71.9:3.2 72.9:100 73.9:7.7 74.8:5 128.9:4.1 132.9:4.4 146.9:28.7 148:5.2 149:3.1 190:2.2 191:11.9 192:2.6 204:4 207:2 211:2 217:15.6 218.1:3.2 221:2.2 243:2.7 246:3 297.7:2.7 299:44.3 300.1:8.8 301.1:6.6 305.1:4.9 313:3.2 314.2:3.1 315.1:44.1 316.1:12.3 317.1:10.4 318.1:63 319.2:18.4 320.2:8.8 343.1:4.1 345.2:2.6 373:2.1 386.4:2.4 387.2:22 388.2:7.9 389.2:12.4 390.2:3.7 429.1:2.1 433.2:3.6 470.2:…
ribulose/xylulose 5-phosphate	GC/MS	357.2	11.63	53:0.4 55:1.3 59:2.6 65:0.5 67:0.4 68.9:0.6 70.1:0.8 71.1:1.2 73:100 74:8.8 75:13.7 76.8:1.6 78:0.6 79:0.4 80.2:0.2 85:0.9 88.9:0.6 90.1:0.4 91:10.7 92:15 93.1:1.5 94.1:0.4 97.1:0.9 98.8:0.9 101:5.5 102.2:1.6 104.1:1.8 105.1:2 106.1:0.4 107:0.2 111.1:0.7 113:1.7 115.2:2.1 117:2.9 119.1:2.8 127.1:1.2 129:17.8 130.1:2.5 131:3.2 134.1:2.3 140.1:0.5 141.1:1.1 143.1:2.5 147:33 148.1:5.2 149.1:4.5 151.…
lactate	GC/MS	116.9	4.07	54.9:2.1 57.9:2.9 58.9:5.2 65.9:12 71.9:3.5 72.9:100 73.9:8.4 74.9:11 88:5.1 100.9:2.3 116:3 116.9:91.7 117.9:10.1 118.9:4.1 130.9:4.1 132.9:8.2 146.9:96.8 148:14 149:7.7 189.9:19.7 191:25.2 192:5.9 193:2.1 219:6.2
lathosterol	GC/MS	255.2	14.53	55:40.1 56:8.4 57:32 67:16.5 69:25 71:13.7 73:45.4 74:7.4 75:78.5 77:7.7 79:22.3 81:39.3 83:20.1 91:32.5 92:8.7 93:27.1 94:10.5 95:41.3 97:8.5 105:39.9 106:15.2 107:47.5 108.1:10.1 109.1:20 117:14.8 118:7 119:31.8 120:13.1 121:21.1 122.1:9.2 123.1:11 129:17.4 130:6.4 131:27.2 132.1:8.8 133.1:32.1 134.1:15.2 135.1:20.1 136.1:7.7 142.1:6.4 143.1:16.4 144.1:12.4 145:34.7 146.1:10.4 147.1:35.9 148.1:…
malate	GC/MS	233	7.55	54.9:6.3 58.9:3.2 72.8:100 73.9:10.5 74.9:11.4 76.9:3.9 100.9:5.3 116.9:3.3 130.9:3.5 132.9:11.1 146.9:51.8 148:7.9 149:4.9 170.9:2.3 174.9:5.8 189:11.4 190:9.3 191:7.3 217:3.5 233:19.7 234:3.9 244.9:11 246:2.1 263:2.6 265:3.5 307.1:3.6 335:3.5
maltose	GC/MS	204.1	13.34	69:3.1 72.9:100 74:8.6 75:14.4 103:17.2 116:4.2 117:9 128.7:8 131:3.7 132:3.1 133:3.7 145.1:3.9 147:20.6 148:3.6 169:16.7 170.1:3.2 189.1:5.5 191.1:11.1 203.2:6.8 204.1:89.6 205.1:19.1 206.1:7.4 217.1:24.6 218.1:12.1 219.1:5.4 243.1:6.4 271.2:6 272.2:4.1 289.1:3.7 361.2:29.9 362.2:9.5 363.2:5
maltotriose	GC/MS	204	15.17	73:35.4 75:3.5 102.9:7.3 117:2.6 129:8.4 147:8.4 169:4.1 189.1:2.3 191.1:31.2 192.1:3.5 193:2.6 204:100 205.1:19.2 206.1:8.7 217.1:17.8 218.1:3.9 231.1:2.4 243.1:7.4 244.2:2 271.1:8.6 272.2:2.2 305.2:2.4 361.2:26.6 362.2:7.7 363.2:3.9
mannitol	GC/MS	319.1	10.38	72.9:100 74:9.6 75:5.7 102.9:22.6 104:2.1 116.9:13 129:7.1 131:2.5 133:5.9 147:34.1 148.1:5.3 149:3.1 157:5.1 189:7.2 191.1:5.8 204.1:10.8 205.1:47.6 206.1:9.8 207.1:4.6 217.1:32.6 218.1:6.6 219.1:3 229.1:4.4 231.1:2.5 277.1:3.1 291.1:2.4 306.2:2 307.2:9.4 308.2:2.9 317.2:2 319.1:49.7 320.2:14.2 321.2:6.7 331.2:2.1 345.2:2.4
mannose	GC/MS	204	9.67	58.9:1 72.9:69.5 73.9:5.6 74.9:4.4 102.9:3.9 116.9:4.3 128.9:6.3 130.9:2 132.8:4.2 142.9:1.1 146.9:18 148:2.9 149:1.8 189:6.9 190:2.6 191:45.4 192:8 193:3.8 202.1:1.4 204:100 205:21.3 206:8.9 207:1.7 216.9:15.4 218:4.1 219:1.8 231:2.2 243:1.1 291:1.4 305.1:1.9
mannose-6-phosphate	GC/MS	387.2	12.18	72:4.7 72.9:100 73.9:7.7 74.9:6.8 100.9:2 102.7:3.2 113:2 116:2 117:3.4 129:36.8 129.9:4.9 131:4.1 133:7.6 147:18.4 148:5.4 149:2.4 189:5.4 191:14.5 192.1:2.8 193:2.1 203.1:6.2 204:66.6 205.1:12.3 206.1:6.3 211:4.7 217.1:27.2 218:6.7 219.1:2.7 243.1:4.5 271.2:2.6 283.1:2.1 299.1:42.2 300:10.2 301.1:6.5 314.1:4.2 315.1:9.8 316.2:2.7 317.2:2.4 357.1:9.6 358.1:2.3 369.1:2.2 370.2:6.3 371.2:2.5 387.2…
methylphosphate	GC/MS	241	5.05	54.7:0.1 57:0.4 58.1:0.6 58.9:3.9 60:0.3 60.9:0.8 61.8:0.1 62.9:0.2 69.9:0.5 71:0.4 72:0.8 72.9:18.9 74:2 74.7:2.6 76.2:0.3 76.9:1.6 78.9:0.2 80:0.1 86.9:0.2 88.2:0.1 88.9:4.3 90:0.6 91:0.8 92:0.1 92.6:0.1 95:0.1 97.9:3.2 98.8:0.4 101:0.1 102.9:0.7 104:0.2 104.9:0.6 105.7:0.2 106.9:0.5 107.9:0.1 108.9:0.2 114.9:1.3 115.9:0.3 118.2:0.3 118.9:2.1 120.1:0.4 120.9:1.5 122:0.2 122.9:0.5 124.1:0.1 130.…
myo-inositol	GC/MS	217	11.04	73:150 103:10.5 128.9:14.2 146.9:55.4 148.9:20.4 174:4.2 191:60.1 192:8.3 202.1:9.1 204:44 215.2:3.5 217:100 218.1:22.1 219.1:6.9 221.1:8.3 265.1:14.6 266.1:5 291.1:7.4 293.2:3.7 304.2:5.9 305.1:78.7 306.1:20.6 307.1:9.1 318.1:17.9 319.2:16.6 320.1:6.9 321.1:3.3 432.2:5.9 433.1:4.8
N-methyl-4-aminobutyric acid	GC/MS	116.1	6.65	50.6:0.3 51.1:0.1 52.1:0.6 55.1:1 56.1:0.9 57.1:0.9 58.1:2 59.1:6.5 60.1:0.9 61.1:0.8 62.1:0.1 65.2:0.3 66.1:1.6 67.1:0.5 68.1:1 69.1:1.9 70.1:1.6 71.2:1.2 73:68.7 74.1:5.7 75.1:10.1 76.1:1 77:0.8 80.1:0.2 82.1:2.3 85.1:1 86.1:2.2 87.1:1 88.1:1.5 89.1:0.4 90:0.1 94.1:0.1 96.1:0.2 97.2:0.5 98.1:3.1 99.1:2.4 100.1:1.7 101.1:1.1 102.1:1.5 103.1:1.1 104.1:0.3 105.1:0.4 107.3:0.1 110.3:0.1 111.1:0.2 1…
oleate (18:1n9)	GC/MS	339.2	12.16	53.8:17.9 54.8:63.5 55.9:7.8 56.8:11.8 66.8:21.8 68:14.3 68.8:27.6 70:6.2 72.8:88.8 74.3:11.9 74.9:81.2 80.9:18.6 81.9:11.6 82.9:16.6 83.8:16.4 84.9:5.1 93:6 93.8:4.1 95:17.6 95.9:18.9 96.8:15.1 97.8:11.9 104.8:4.2 108.8:12.9 109.9:19.8 111:8 115.9:3.1 117:100 118:10.5 119:5.8 123:8.4 124.1:5.2 124.9:3.1 129:70.6 130:8.8 131:17.5 132:12.5 133:6.9 134:4.6 137:5.4 137.8:5.3 142.2:3.2 145:29.7 146:6…
ornithine	GC/MS	142	9.72	58.8:6.1 72.9:75.4 74:8.2 75:4.6 85.9:6.5 99.9:6.3 101.9:5.1 114:3.1 115:2.2 126:2.7 127:2.2 128:8.4 129:2.5 130:6.6 131:3.6 132:3 132.9:3.7 140:2.8 142:100 143:16.8 144:7 146:4.5 147:12.5 148:2.3 172:6.9 174:62.4 175.1:11.7 176:6.5 186:2.4 188:2 189:4 191:2.1 200:17.2 201.1:3.9 202.1:2.9 204:3.1 214:10.7 215.1:3.3 216.1:8.9 217.1:2.1 218:4.5 258.1:6.5 259.1:5.9 303.2:2.8 330.1:2.8 420.2:8.1 421.…
palmitoyl sphingomyelin	GC/MS	311.3	16.12	53:0.2 55:3.4 56:1.3 57:3.4 59:0.4 61:0.2 67:2.3 68:0.9 69:2.7 70:0.9 71:1.3 73:24.8 74:2.2 75:4.2 76:0.3 76.7:0.4 79:1 80:0.8 81:3.4 82.1:1.3 83:3.6 83.9:1.6 85:1.1 86.3:0.2 90.9:0.6 92:0.2 93:0.9 94.1:0.8 95:4.6 96:1.9 97:2 98.1:1.1 99:0.6 100:0.4 101:0.6 103:3.2 105:0.3 106.1:0.1 106.8:0.5 108.1:0.4 109:2 110.1:0.9 111:0.8 112.3:0.4 112.9:1.2 113.9:0.3 115.9:0.6 117:0.3 121:0.5 122:0.3 123.1:0…
phosphate	GC/MS	298.9	5.86	58.9:2 72.9:44.6 73.9:3.7 74.9:3 76.8:5.6 90.9:2.7 91.9:2.6 132.9:9.1 134.9:2.8 146.9:3.9 190.9:4.5 192.9:5.2 206.9:6.1 210.9:7.2 225:2.4 282.9:6.2 298.9:100 300:24.2 301:12.7 302:2.2 314:15.6 315:3.9 316:2
pinitol	GC/MS	318.1	9.85	53:0.3 54.1:0.2 54.9:1 56:0.1 57.1:0.2 58:0.3 58.9:2.5 60:0.2 60.9:0.2 64.9:0.1 66.9:0.2 68:0.2 68.9:0.5 70:0.4 70.9:5.4 71.9:0.8 72.9:100 74:7.9 74.9:5.7 75.9:0.3 76.9:0.2 79.1:0.1 80.3:0.1 80.9:0.9 82:0.1 82.9:0.4 83.9:0.1 84.9:0.6 86:0.1 87:0.2 87.9:0.1 88.9:7.5 89.9:0.6 90.9:0.4 94.9:0.1 96.8:0.1 97.9:0.1 98.9:0.4 99.9:0.2 100.9:0.6 102:0.3 102.9:7.5 104:0.7 104.9:0.5 105.9:0.1 106.9:0.1 108.…
pipecolate	GC/MS	156	6.59	58.9:3.2 72.9:47.7 74:4.1 74.9:3.8 132.9:2 146.9:6.1 154:2.4 156:100 157.1:20.1 158:6 230.1:7.9
putrescine	GC/MS	174	9.22	58.9:4.3 72.9:32.8 74:2.9 85.9:5 99.9:2.7 130:3.6 146:2.3 172:6.3 174:100 175.1:20.5 176.1:9 200.1:7.2 214.1:11 215.1:2.4 361.2:2.2
pyruvate	GC/MS	217	4.3	65.9:48.5 72:5 72.9:80 130.9:15 147:100 148:15 149:4 189:5 217:50 218:10 219:3
ribose	GC/MS	204	8.64	58.9:2.2 68.9:3.2 72.9:81.4 74:7.3 74.9:6.6 100.9:4.1 102.9:2.1 115.9:3.5 116.9:2.7 128.9:4.8 130.9:3.4 132.9:6.8 146.9:23.8 148:3.8 149:2.7 189:11.5 190:3.9 191:66 192:13.5 193:6.2 203:2.8 204:100 205.1:19.6 206.1:8.2 217:93 218.1:10 219.1:5 259.1:2.3 291.1:2.1 305.1:4.4
ribose 5-phosphate	GC/MS	315.1	11.2	71.8:2 72.9:100 74:8.9 74.9:8.5 76.9:2.3 103:2.2 116.9:2.1 128.9:10.4 130.9:2.8 132.9:7 140:3.8 141:2.2 142:2.7 143:4.4 145:3.5 147:24 148:4.3 149:4.4 169:18.9 170:2.8 171.1:2 177.1:2.7 184:3.1 191.1:9.3 192.1:2 203.8:3 207:2.6 210.9:10.1 215:34.3 216.1:6.5 217.1:19 218.1:4 225.1:2.6 226.9:4.9 229.1:4.6 230.1:30.9 231.1:8 232:2.6 243.1:6.2 258.1:3.4 259.1:2.9 285.1:2.2 298.2:2.7 299:71 300.1:10.7…
ribulose	GC/MS	306.1	8.72	72.1:4.1 73:100 103.1:41.5 117:12.2 129:12.6 204.1:6.7 205.1:10.3 217.1:16 234.1:6.6 243.2:2.7 277.2:1.8 305.3:2.2 306.1:10.9 307.2:6 308.2:2.5 333.1:1.1
sarcosine (N-Methylglycine)	GC/MS	116	4.73	58.9:4.2 72.9:66.9 74:5.9 74.9:5.2 76.9:2.6 116:100 117:14.8 118:5.2 147:21.4 148:3.1 190:8.2 218:3.1
serine	GC/MS	204	6.55	58.9:2.7 72.9:72.6 74:6.2 74.9:6.7 77:2.5 99.9:12.1 114:2.4 116:4.3 117:2.9 131:2.3 132:2.7 132.9:5.1 146.9:15.7 148:2.4 188:11.2 189.1:4 204:100 205.1:20.4 206.1:8.8 216:3.4 218:53 219.1:9.8 220.1:4.3 278.1:7.5 279.2:2 306.1:3.2
sorbitol	GC/MS	319.1	10.49	72.8:100 73.9:8.8 74.9:4.8 102.9:15.6 116.9:6.3 128.9:4.9 132.9:4.1 146.9:27.9 148:4.1 149:2.5 156.9:3.2 189:4.7 191:4.5 204:8.5 205:38.1 206:7.5 207:3.6 217:27 218.1:5.2 219:2.4 229:3.3 231:2.9 277.1:3 307.1:11.2 308.1:3.2 319.1:43.6 320.2:12.6 321.2:6.2 331.1:2.5
stearoyl sphingomyelin	GC/MS	311.3	17.72	73:35 129:40 130:10 155.1:5 308.3:10 311.3:100 312.3:25 313.3:5 604.4:3
succinate	GC/MS	247	6.19	54.9:6.4 55.9:4.1 60.9:2.1 72:4.1 72.9:66.6 74:7 74.9:22.1 76.9:5.4 115.9:2.5 128.9:7.4 130.9:2.3 132.9:4.5 145.2:2.2 146.9:100 148:17.9 149:9.3 172:5.9 173:3.1 247:15.6 248.1:3.1
uracil	GC/MS	241	6.38	58.9:3.7 69.9:3.1 72:6.1 72.9:52.8 74:4.9 74.9:4.7 76.9:7 84.9:3.1 98.9:54.3 99.9:10.3 100.9:3.5 113:23.9 116.9:2.6 125.9:11.7 130.9:8.3 132.9:4.6 146.9:44.9 148:6.6 149:3.4 183:2.3 185:2 238.8:2.6 240:2.3 241:100 242.1:20.6 243.1:8.6 255:51.9 256.1:45 257.1:12.2 258.1:3.8
urate	GC/MS	441.2	11.23	72.9:100 74:7.8 75:3.9 76.9:3.8 99.9:3.2 131:4.1 147:15.4 148:2.4 171:2.3 172:2.6 353.1:2.7 367.2:9.7 368.2:4.1 369.2:2.5 382.2:17.3 383.2:6.9 384.2:3.1 439.9:2 441.2:49.2 442.2:18.3 443.2:9.9 444.2:2.6 455:4.2 456.2:39.7 457.3:15.2 458.3:7.9 459.3:2.2
urea	GC/MS	171	5.08	58.9:4.5 63.9:2 71:2.3 72:4.3 72.9:100 74:9.9 74.9:15.7 77.9:3.7 98.9:4.6 99.9:4.1 114.9:2.2 115.9:2.5 129.9:10.4 131:7.7 132:5.5 133:4.8 146:11.9 147:80 148:15.9 149:7.4 157:2.7 171:40 172.1:10.9 173:18.3 174:3.5 186.1:3.7 187.1:3.1 188.1:2.5 189:3.3 204:6.2 205.1:2.1 225.1:2.6 245.1:30.7 246.1:7.8 247.1:4.1 248.1:4.4 261.1:49.6 262.1:12.5 263.1:5.7 276.1:21.3 277.2:5.7 278.1:2.7 336.1:2.9
xylitol	GC/MS	217	9.01	72.9:100 74:7.8 74.9:5 102.9:35.9 104:3.3 117:11.5 128.9:19 130:2.4 131:3.6 132.9:7.8 147:37.4 148:5.6 149:3.4 189:11.2 190.1:2.7 191:8.1 203.1:5.2 204.1:14 205.1:37.2 206.1:7.8 207.1:3.7 217:71.8 218.1:15.5 219.1:6.4 243.1:5.4 277.1:6.4 278.2:2 306.1:2.5 307.2:23.1 308.2:6.4 309.2:3.2 317.1:2.8 319.2:16.7 320.2:4.7 321.2:2.2
xylonate	GC/MS	292	9.37	54.9:2.5 57.9:1.9 58.9:3.8 70:1.2 71:1.7 72.9:100 73.9:27.1 74.9:14.6 75.9:1.1 87:1.2 88.9:2.6 101:3.4 102.3:1.8 102.9:61.9 104:5.2 105:2.4 114.9:1.3 116.9:19.1 118:2.2 118.9:1.6 128.9:6.9 130:2.8 130.9:6.3 132.1:2.2 132.9:13.8 134:1.6 134.9:1.1 142.9:7 144:1.1 145.1:2.4 146.9:91.4 148:13 148.9:7.5 150:1.1 156.8:2.4 175:1.9 188.9:22.7 190:4.9 191:8.8 192:2.3 201:1.1 203:2.2 204:18.1 205:26.4 206.…

## Sheet: UDEL LC Compounds
Compound	Platform	Quant Mass	rt	Spectra
1-arachidonoylglycerophosphocholine (20:4n6)*	LC/MS Pos	544.3	5.54	166.1:0.2 181.1:0.1 184:29.7 185.1:1 240.1:0.2 258.1:0.6 269.2:0.2 319.1:0.1 338.3:0.1 347:0.2 350.2:0.1 360.3:0.1 361.2:0.2 365.3:0.1 366.3:0.2 371:0.1 391.1:0.2 392.2:0.1 415.3:0.2 431.1:0.2 436.7:0.2 466.5:0.1 467.2:0.2 467.9:0.2 483.2:0.8 484.2:2.7 485.2:1 486.2:0.2 487.3:0.2 507.5:0.2 512.6:0.2 513.3:0.2 514.1:0.2 526.2:100 527.3:15.6 527.9:0.2 607.1:0.1 647.1:0.1 648.3:0.2 714.2:0.2
1-docosapentaenoylglycerophosphocholine (22:5n3)*	LC/MS Pos	570.4	5.58	184.1:25.1 185.1:0.2 552.4:100 553.5:3.1
1-linoleoylglycerophosphocholine (18:2n6)	LC/MS Pos	520.4	5.6	184.1:30.1 185.1:0.8 258.2:0.5 259.3:0.2 287.3:0.4 307.6:0.2 332.6:0.2 337.3:0.1 347.2:0.3 349.2:0.3 443.4:0.3 444.4:0.1 472:0.1 476.5:0.1 498.2:0.2 502.4:100 503.4:10.5 770.3:0.2
1-oleoylglycerophosphocholine (18:1)	LC/MS Pos	522.4	5.72	184.1:35 504.4:100 505.3:1
1-palmitoylglycerophosphocholine (16:0)	LC/MS Pos	496.4	5.71	184.1:34.8 185.1:1.5 258.2:0.5 279:0.1 297.2:0.2 313.4:0.4 314.4:0.4 419.4:0.5 433.3:0.1 435.2:0.1 463.9:0.2 464.5:0.2 478.4:100 479.3:4.8 486.7:0.2
1-stearoylglycerophosphocholine (18:0)	LC/MS Pos	524.4	5.89	166.1:0.1 184.1:30.7 185.1:0.5 258.2:0.6 299.4:0.2 327.3:0.1 341.4:0.4 421.2:0.1 447.3:0.3 479.4:0.2 506.4:100 507.4:5.8 560.7:0.2
2-arachidonoylglycerophosphocholine*	LC/MS Pos	544.3	5.54	184:100 526.2:70
2-docosahexaenoylglycerophosphoethanolamine*	LC/MS Pos	526.2	5.52	157.1:0.1 159.2:0.1 161.1:0.1 169.2:0.1 171.2:0.1 173.1:0.2 175.2:0.1 181.1:0.1 183.2:0.1 185.2:0.2 187.2:0.1 195.2:0.1 197.2:0.1 198.1:0.2 199.2:0.2 201.2:0.1 209.2:0.1 211.2:0.2 213.2:0.2 215.2:0.1 216.1:0.1 223.2:0.2 225.2:0.1 227.2:0.2 237.2:0.1 251.3:0.1 265.3:0.1 267.3:0.1 269.3:0.2 293.3:0.6 311.3:0.5 341.4:0.2 354.4:0.5 385.2:100 385.9:0.4 428.4:0.2 453.2:0.2 465.3:0.2 482.1:0.1 483.2:0.2…
2-docosapentaenoylglycerophosphocholine (22:5n3)*	LC/MS Pos	570.3	5.55	166.1:0.2 184:100 185:2.1 204.5:0.2 207.1:0.1 221.1:0.2 232.9:0.1 239.9:0.1 251.6:0.2 256.2:0.1 258:0.2 281.1:0.2 300.3:0.2 311.3:0.2 318:0.1 325.1:0.1 331.6:0.3 332.9:0.6 337.5:0.2 349:0.1 352.4:0.3 354.9:0.2 359.6:0.2 362.2:0.2 363.3:0.1 369.4:0.1 375.1:0.3 376.3:0.1 376.9:0.2 377.7:0.3 387.2:0.2 388.4:0.3 397.3:0.3 409.5:0.1 420.4:0.3 432:0.2 433.5:0.2 438.3:0.2 441:0.4 448.8:0.1 463.4:0.2 468…
2-docosapentaenoylglycerophosphoethanolamine*	LC/MS Pos	528.2	5.54	387.3:100 388.4:0.6 510.3:3.7 511.3:0.6
2-eicosapentaenoylglycerophosphoethanolamine*	LC/MS Pos	500.1	5.43	143.1:0.1 145.1:0.2 147.1:0.1 149.2:0.1 155.1:0.1 157.1:0.3 159.1:0.4 161.2:0.2 163.1:0.2 169.1:0.2 171.1:0.4 173.2:0.3 175.2:0.2 183.2:0.2 185.2:0.5 187.2:0.2 189.2:0.2 191.1:0.1 197.2:0.4 198.1:0.2 199.2:0.3 201.2:1.1 203.3:0.1 211.2:0.3 213.2:0.2 216.1:0.2 225.2:0.3 227.1:0.2 229.5:0.2 237.4:0.1 239.3:0.2 241.3:0.1 243.2:0.2 257.3:0.2 265.2:0.1 267.3:2.1 269.3:0.2 273.2:0.1 274.7:0.2 275.2:0.1…
2-eicosatrienoylglycerophosphocholine*	LC/MS Pos	546.3	5.53	184.1:100 185.1:2.3 528.4:76.2
2-linoleoylglycerophosphocholine*	LC/MS Pos	520.4	5.57	184.1:100 502.5:67.5 503.4:1.9
2-linoleoylglycerophosphoethanolamine*	LC/MS Pos	478.3	5.58	198.1:0.1 251.7:0.1 263.4:0.2 306.5:0.4 328.7:0.1 337.3:100 338.3:0.4 350.7:0.1 357.2:0.1 365.2:0.2 380.5:0.1 384.3:0.2 392.8:0.3 417.2:0.1 419.3:0.1 435.1:0.1 459.6:0.3 460.2:4 461.3:0.3 469.8:0.2
2-methylbutyrylcarnitine (C5)	LC/MS Pos	246.1	2.3	85:74.3 144.1:2.5 167.9:0.3 168.8:1.3 187:100 188.1:0.6
2-oleoylglycerophosphocholine*	LC/MS Pos	522.4	5.65	184.1:100 504.4:65
2-palmitoylglycerophosphocholine*	LC/MS Pos	496.3	5.63	184.1:100 478.3:64.3 479.3:1.4
2-palmitoylglycerophosphoethanolamine*	LC/MS Pos	454.2	5.6	313.3:100 436.1:3
3-dehydrocarnitine	LC/MS Pos	160.2	1	55.2:3.3 60.2:69.1 61.2:1 70.2:0.1 73.1:0.2 76.1:0.7 83.1:9.1 84.2:0.2 85.2:0.2 86.2:0.2 99.2:0.1 101.1:100 102.1:2.4 103.2:0.1 114.1:0.5 115.1:0.2 116.1:1.1 117.1:0.5 131.2:0.2 132.2:0.1 133.2:0.2 141.1:0.4 142.1:0.8 143.1:0.3 150.3:0.2 160.2:2.7 161.1:0.2
5-methylthioadenosine (MTA)	LC/MS Pos	298.1	2.33	97.1:1.9 98.1:0.2 103.1:0.3 136.1:100 137.1:5.4 145.1:2.7 163.1:6.3 164.1:0.3 191.1:0.4 208.2:0.2 238.1:0.2 280.1:0.2 281.1:0.7 282.1:0.3
5-oxoproline	LC/MS Pos	130.1	1.38	56.2:2.2 57.2:0.1 59.3:0.2 69.2:0.2 70.2:0.1 71.2:0.1 74.2:1.7 84.1:100 85.1:1.7 87.1:0.6 97.1:0.2 101.3:0.2 102.1:2.8 109.1:0.1 111.1:1.5 112.2:0.4 130.1:1
acetylcarnitine	LC/MS Pos	204.2	1.15	60.2:9.5 61.2:0.3 85.1:100 86.1:2.4 144.3:8.7 145:73.5 146.1:2.3 177.1:0.4 185:0.2 187.1:0.2
adenosine 5'-monophosphate (AMP)	LC/MS Pos	348.1	1.17	119.1:1 136.1:100 137.1:2 150.1:0.2 170.1:0.1 198.1:0.6 250.2:0.3 329.2:0.2 330.2:0.1
AICA ribonucleotide	LC/MS Pos	339.1	1.09	97.1:0.3 110.1:58.4 127.1:100 128.1:4.4 152.1:1 169.1:2.3 170.1:2.2 180.1:0.3 188.1:1 205.1:7.1 206.1:36.8 223.1:2.1 224.1:3 241.1:0.2 278.1:1.4 296.1:1.8 303.1:17.3 304:20.6 322:82.7 323.1:1.3 340.1:1.3
alanylleucine	LC/MS Pos	203	2.06	86.1:2.5 132:100 133:0.4 157:37.8 174.8:0.7 184.9:23
alanylphenylalanine	LC/MS Pos	237.2	2.27	120.2:0.9 166.1:100 167.2:1.8 191.2:11.1 208.8:0.2 219.1:4.6
alanyltyrosine	LC/MS Pos	253	1.63	136:0.5 165:0.7 182:100 207:13.4 234.9:4.2
arginine	LC/MS Pos	175.2	0.62	60.2:43.8 61.2:1 70.2:8.7 71.2:0.5 72.2:2.2 73.2:0.7 85.2:0.2 86.4:0.3 94.4:0.2 97.2:0.6 98.2:0.4 112.1:6.4 113.2:1.6 114.2:4 115.2:3.1 116.1:53.5 117.1:2.4 130.1:35.7 131.2:2.1 133.1:0.9 134.1:0.2 140.1:3.3 141.1:0.7 157.1:62.7 158.1:100 159.2:4.7 175.2:0.9 176.4:1.4
asparagylisoleucine	LC/MS Pos	246.2	1.94	86.1:0.3 87.1:0.4 132.2:4.1 133.1:0.3 169.1:0.2 187.2:0.9 200.2:21.2 211.2:3.3 212.2:3.5 228.2:51.7 229.1:100
asparagylleucine	LC/MS Pos	246.2	2.01	86.2:0.3 87.2:0.6 132.2:3.8 133.2:0.3 169.2:0.2 187.3:0.9 200.3:16.1 201.3:0.3 211.2:10.7 212.3:3.3 218.1:0.1 228.3:100 229.1:88.2
beta-hydroxyisovaleroylcarnitine	LC/MS Pos	262.1	1.57	83:0.5 85:100 86:0.9 145:99 146:1.3 185:14.9 202.9:2.4 204.1:6.5
betaine	LC/MS Pos	118.2	0.7	55.3:0.3 56.4:0.7 57.2:1.6 58.1:49.4 59.1:92.3 60.2:3.2 61.2:1.7 62.2:0.3 69.1:0.5 70.4:0.2 71.2:2.6 72.2:3.6 73.2:1.2 74.5:8.6 75.2:4.1 76.1:3.1 81.3:1.2 82.3:0.3 83.2:1.2 84.8:0.9 85.2:1.8 86.2:1.2 87.2:4.4 88.1:0.4 89.2:6.4 90.2:1.4 91.2:3.3 92:0.2 97.2:0.7 99.1:9.7 100.1:6.2 101.1:4.3 102.2:4.2 103.3:0.6 118.1:100 119.2:7.2
butyrylcarnitine	LC/MS Pos	232.2	1.92	71.2:1.3 72.2:1.8 85.1:100 86.2:7.6 144.2:6.1 148.1:2.6 171.1:1.6 173.1:86.4 174.1:13.9 177.1:1.6 187.2:2.3 189.1:1.7 201.2:1.6 203:4.4 213.1:2.7 215:3.5
C-glycosyltryptophan	LC/MS Pos	367.1	1.87	128.2:0.2 130.2:0.3 132.2:0.2 144.1:9.6 145.2:0.5 146.2:0.4 148.2:0.2 156.2:1.2 160.2:0.2 168.2:0.2 170.2:0.3 173.2:1.2 174.2:0.1 183.2:0.4 184.2:0.4 185.2:0.2 188.1:6.6 189.2:0.4 190.1:3.5 191.2:0.4 192.2:0.2 201.1:2 202.1:7.4 203.2:0.8 205.1:8.1 206.2:0.3 210.2:0.2 212.2:0.2 215.2:4.6 216.3:0.3 217.1:1.1 219.1:0.7 222.2:0.1 229.1:72.5 230.1:17.2 231.2:0.6 239.2:0.2 240.2:0.4 241.2:0.3 245.2:0.2…
carnitine	LC/MS Pos	162.2	0.68	57.2:0.2 60.2:89.6 61.2:2.7 85.1:8.3 86.1:0.4 87.2:0.1 88.2:0.1 91.1:0.2 93.1:0.1 102.2:32 103.1:100 104.1:3.9 105.2:0.5 106.1:0.1 107.1:0.1 115:0.2 117.1:0.3 118.1:1 119.1:0.7 121.1:0.3 123.2:0.1 126.1:0.2 129.1:0.2 130.1:0.1 131:0.3 132.1:0.3 133.1:0.5 134:0.2 135.2:0.4 143.1:0.4 144:1.1 145.1:0.4 147.2:0.3 149:0.2 152.7:0.3 162.2:3.3 163.1:0.3
citrulline	LC/MS Pos	176.1	0.69	88.1:2.6 113.2:0.1 115.2:0.4 130.2:0.3 133.2:0.5 149.1:0.3 158.3:4.3 159.1:100 160.1:1.2
creatine	LC/MS Pos	132.1	0.73	73.2:0.2 84.2:0.2 85.2:0.3 86.2:0.3 87.1:0.3 90.1:100 91.1:2.6 100.1:0.2 103.1:0.1 104.1:0.2 105.1:0.2 113.1:0.7 114.1:3.5 115.1:1.4 132.1:3.7 133.2:0.3
creatinine	LC/MS Pos	114.1	0.7
cysteine-glutathione disulfide	LC/MS Pos	427.1	0.8	130.1:0.3 145.1:0.4 154:0.3 177.1:0.5 195.1:0.1 199.1:0.2 205:0.2 209:0.2 211.1:0.2 223.1:0.1 231.1:0.4 235.1:1.2 241.1:0.1 256.2:0.1 280.1:0.4 288.2:0.1 298:100 352.1:1.9 409.1:2.6
cytidine	LC/MS Pos	244	1.05	112.1:100 112.9:0.2
cytidine 5'-monophosphate (5'-CMP)	LC/MS Pos	324	0.85	94.2:0.2 95.1:0.8 112.1:100 112.9:0.2 208.1:1.2 226.2:0.1 268.2:0.3 325:0.1
cytidine 3'-monophosphate (3'-CMP)	LC/MS Pos	323.9	1.13	94.1:0.2 95:0.6 112:100 226.1:0.7
deoxycarnitine	LC/MS Pos	146.1	0.72	60:100 87:81.6 146.1:1.9
ectoine	LC/MS Pos	143.1	0.8	73.1:1.8 97.1:100 98.1:6.3 101.1:25.5 102.1:2.4 125.1:3.7 143.1:73.9 144.1:6.6
glutamate	LC/MS Pos	148.1	0.68	84.1:2.2 85.1:0.1 102.1:19.8 103.1:0.5 130.1:100 131.1:3.1
glutamine	LC/MS Pos	147.2	0.67	84.2:0.2 101.2:1.7 130.1:100 131.1:1.6
glutathione, oxidized (GSSG)	LC/MS Pos	613.1	1.43	177:0.1 199.2:0.1 209:0.5 211.1:0.9 231.1:0.7 235.1:0.5 256.2:0.2 288.2:0.5 298.1:0.3 337.1:0.5 338.2:0.3 355.1:90.3 356.1:0.8 391.1:0.2 409.1:4.7 466.1:6.4 484.1:100 485.1:0.7 520.1:0.2 538.1:3.4 577.2:0.3 595.1:22.9 596.1:0.5
glutathione, reduced (GSH)	LC/MS Pos	308.1	1.22	116.1:1.8 130.1:0.4 144.1:3.8 145.1:0.1 146.2:0.2 162:30.9 163.1:0.6 179:100 180.1:1.6 187.2:0.2 215.1:1.1 216.2:0.3 233.1:19.2 234.1:0.5 245.1:1.2 246.3:0.3 272.1:1.2 273:0.4 290.1:6.5 291.1:2.2 292.1:0.3
glycerophosphorylcholine (GPC)	LC/MS Pos	258.1	0.68	86.2:0.1 104.1:100 105.1:1.2 125.1:0.2 184.1:0.4 199.1:0.2 240.1:0.4
glycylleucine	LC/MS Pos	189.1	2.14	86.1:1.2 132.1:21.3 143.1:100 171:43.5
glycylvaline	LC/MS Pos	175.1	1.48	72.2:0.7 118.2:9.7 129.1:100 130.1:0.3 157:52.7 158.1:0.3
guanosine 5'- monophosphate (5'-GMP)	LC/MS Pos	364	1.22	110.2:0.4 134.2:0.2 135.1:3.9 150.2:0.1 152.1:100 153.1:0.4 248.1:1.1
hexanoylcarnitine	LC/MS Pos	260.2	3.05	85.1:94 86.1:1 99.1:8.8 100.1:0.1 117.2:0.3 144.2:3.4 145.2:0.1 182:0.5 182.7:1.9 201.1:100 202.1:2.6 240.1:0.3 242:0.1
histamine	LC/MS Pos	112.2	0.56	69.2:0.5 83.1:5.9 84.2:0.2 93.1:0.7 95.1:100 96.2:2.1 102.7:0.1 112.2:0.5 192.2:0.1
histidylleucine	LC/MS Pos	269.2	1.3	83.3:0.2 93.2:0.3 110.2:13.6 138.1:3.7 156.2:7.5 166.2:0.3 207.3:0.2 223.2:9.5 234.2:0.6 251.2:100 252.3:0.3
inosine 5'-monophosphate (IMP)	LC/MS Pos	349	1.28	110.1:0.8 119.1:1.4 120:0.2 137.1:100 137.9:0.2 233.1:7.9
UDP-acetylglucosamine/galactosamine	LC/MS Pos	607.7	0.94	177:0.6 186:16.3 204:100 209.1:0.6 227.1:0.4 275:2.2 289:0.3 292.9:1.1 306.2:0.1 306.9:3.1 404.9:35.7 509.7:0.2 571.1:0.2 571.7:0.5
isobutyrylcarnitine	LC/MS Pos	232.2	1.86
isoleucine	LC/MS Pos	132.1	1.55	86:100 87.1:0.3 89.1:0.1
isovalerylcarnitine	LC/MS Pos	246.2	2.46	85:100 86:1.5 144.1:2.5 168.8:1.4 187.1:79.8 188.1:3
leucine	LC/MS Pos	132.2	1.6	86:100 87:10
lysine	LC/MS Pos	147.2	0.59	84.2:3 101.2:0.3 129.2:9.2 130.1:100 131:0.7
methionine	LC/MS Pos	150.1	1.19	56.2:1.1 78.1:0.3 102.2:1.1 104.1:31 105.2:0.4 106.1:3.3 124:0.6 132.1:0.2 133:100 134.1:1.1
methionine sulfoxide	LC/MS Pos	166.1	0.71	56.2:7.2 57.2:0.5 69.2:0.1 72.2:0.1 74.1:38.7 75.1:100 76.1:1.8 81.2:0.3 88.3:0.2 90.2:0.1 91.1:0.3 100.1:1.5 101:0.4 102.1:4.2 103.1:0.2 109.2:0.2 111.1:0.2 117.1:0.1 119.3:0.4 120:2.8 121.1:0.2 123.2:0.2 129.1:1.7 131:7.6 132.1:0.5 133.1:0.6 134.1:0.2 137.1:0.1 146.2:0.3 147:2.9 147.4:2.7 148:7.3 149.1:89.8 150.1:2.4 166.4:0.3
N-acetylaspartate (NAA)	LC/MS Pos	176.1	1.19	88.2:0.6 116.1:0.5 130:2.3 133.1:0.2 134.1:42.5 135.1:0.2 143:0.1 144:0.2 149.1:0.7 157.1:0.8 158:100 159.1:0.6
N-delta-acetylornithine*	LC/MS Pos	175.1	0.83	70:3.6 98:0.6 112:100 113.1:0.5 115.1:2.7 116.1:2.2 129:64.1 130:0.4 131.1:0.7 139.2:1.3 140:1.7 141.9:0.4 143:0.3 147.1:0.2 157:25.5 158.1:2.9
nicotinamide	LC/MS Pos	123.1	1.24	57.2:0.7 67.2:1.8 77.2:1.3 79.1:7.9 80.1:12.6 81.2:9.5 82.2:0.5 86.2:6.8 90.1:0.5 91:1.2 93.2:1.3 94.2:3.3 94.7:4.3 95.2:9.8 95.7:13.3 96.2:5 97.1:0.7 103.1:0.4 104.1:2.8 105.1:5.4 106.1:7.6 106.9:5.2 108.2:0.4 112.9:1.7 114.4:1.7 123.1:100 124.1:9.3 141:0.6
oleoylcarnitine	LC/MS Pos	426.4	5.19	121.1:3.7 122.1:0.4 123.1:2.1 124.1:0.2 125.1:3.4 126:0.3 127:0.5 128.2:0.1 129.1:0.7 130.2:0.3 131.1:0.3 135.1:19.9 136.3:1.5 137.1:3.1 138.1:0.8 139.1:10.9 140.1:0.6 141.1:0.4 142.1:0.1 143.1:1.8 144.1:13.8 145.1:2 147.1:0.6 148.2:1.1 149.1:24 150.1:1.6 151.1:5.4 152.2:1.5 153.1:13.8 154.1:1 155.1:0.8 157:30.9 158.1:1.6 163.2:25.9 164.2:2 165.1:4 166:0.3 166.5:0.1 167.1:18.4 168.1:1.2 169.1:1 1…
ophthalmate	LC/MS Pos	290.1	1.38	161:100 197:1.7 215:34.2 227:1.1 272:3 273:2
palmitoylcarnitine	LC/MS Pos	400.4	5.18	123.2:1.9 124.4:0.5 125.2:0.9 137.2:1.7 138.1:0.2 139.1:0.4 144.1:4.4 145.1:0.2 150.2:0.1 151.2:0.8 152.2:0.1 154.4:0.3 157.2:0.1 159:0.1 165.2:1.2 166.3:0.1 169.4:0.2 171.3:0.2 173.3:0.1 177.5:0.2 179.2:0.3 185.1:0.1 187.6:0.2 215:0.2 221.2:1.6 222.3:0.2 239.1:30.4 240.2:2.4 249.4:0.2 257.3:3.3 258.3:0.5 271.3:0.2 281.3:0.2 285.2:0.3 289.9:0.2 299.1:0.6 310.5:0.3 321.5:0.1 322.4:0.4 341.2:100 34…
pantothenate	LC/MS Pos	220.1	2.14	69.2:0.2 72.1:2.6 87.2:0.1 90.1:37.6 91.1:0.2 95.2:0.1 98.1:0.7 116.1:5.6 118.1:0.2 124.2:0.4 131.2:0.3 142.1:0.3 156.2:0.8 157.2:0.3 160.1:0.1 166.2:1.2 172.2:0.3 173.1:0.3 174.1:5.2 175.2:0.2 184.1:32.8 185.1:0.4 202.1:100 203.1:1.8 204.3:0.2 205.2:0.7
phenylalanine	LC/MS Pos	166.1	1.97	120.1:100 121.1:1.2 131.1:0.3 133:0.2 148.1:0.5 149:4.1 150.1:0.1
pro-hydroxy-pro	LC/MS Pos	229.2	0.92	68:0.4 70:26.4 86:1.9 116.1:0.6 132:100 133:1.3
proline	LC/MS Pos	116.1	0.76	70.1:100 71.2:1.6 73.2:0.1 97.1:1.2 98.2:0.2 99.1:0.1 116.1:0.3
prolylalanine	LC/MS Pos	187.1	0.91	68.1:0.3 70.1:100 141.1:1.6 169.1:0.8 187.1:0.9
propionylcarnitine	LC/MS Pos	218.2	1.55
pyroglutamine*	LC/MS Pos	129.2	0.75	70.2:0.2 83.1:100 84.1:1.6 100.2:0.2 101.2:0.3 110.1:0.3 111.1:0.3 129.1:3.3 130.2:0.2
serylisoleucine*	LC/MS Pos	219.2	2	86.2:1.7 87.2:0.2 105.2:0.2 132.2:26 133.2:0.5 156.7:0.2 171.2:1.2 173.2:100 174.2:3 201.1:52.3 202.2:1.7 202.8:0.2 203.3:0.1
serylleucine	LC/MS Pos	219.2	1.89	86.3:2.2 132.2:46.4 173.2:100 201.1:83.2
serylphenyalanine	LC/MS Pos	253.2	2.12	120.2:2.1 166.2:100 207.1:44.9 235.1:56.4
serylvaline	LC/MS Pos	205.1	1.38	60:1.1 72.1:2.1 87:0.3 114.1:0.3 118.1:26.2 159.1:100 169.1:0.3 170.1:1 187.1:71.8 188.1:0.7
spermidine	LC/MS Pos	146.2	0.52	58.2:3.9 72.1:54.2 73.2:0.3 75.1:25.1 76.2:0.2 112.2:20 113.2:0.4 129.2:100 130.2:1.5 146.2:0.3
sphinganine	LC/MS Pos	302.3	5.14	266.2:5.6 267.2:1 284.3:100 285.3:20
sphingosine	LC/MS Pos	300.2	5.19	135.2:0.1 211.1:0.9 247.3:0.3 252.3:0.2 265.2:1.1 281.4:0.4 282.3:100
taurine	LC/MS Pos	126.1	0.67	67.3:0.1 69.2:0.1 79.4:0.1 81.1:0.3 83.2:0.2 85.2:0.1 93.2:0.2 97.1:0.2 98.1:0.1 99.2:0.1 107.2:1.3 108:100 109.1:2.9 126.1:1.7 127.2:0.1
threonylphenylalanine	LC/MS Pos	267.2	2.45	84.2:0.4 120.2:4.9 121.2:0.2 149.1:0.2 166.1:100 167.2:3.8 176.3:0.1 177.2:0.2 203.2:1.9 204.2:0.2 204.6:0.1 205.2:0.7 206.1:1.1 207.1:0.2 221.1:38.4 222.2:2.1 223.1:0.2 231.1:0.6 232:0.3 249.1:86.5 250.2:5 251:0.7 252:0.2 268.9:0.3
trans-4-hydroxyproline	LC/MS Pos	132.1	0.68	68.2:2.6 72.2:0.9 86.1:100 87.1:2.5 95.3:0.2 96:0.7 100.1:0.1 113.1:0.4 114.1:5.3 115.2:0.2 132.1:1.2 133.1:0.1
tryptophan	LC/MS Pos	205.1	2.34	159.2:0.2 187.2:0.1 188.1:100 189.1:0.4
tyrosine	LC/MS Pos	182.1	1.44	105.1:0.1 136.1:24.7 137.2:0.4 147.1:0.3 149.1:0.2 154.1:5.3 155.1:0.4 163.1:0.2 164.1:0.3 165.1:100 166.1:1.3 182.1:0.4
valerylcarnitine	LC/MS Pos	246.2	2.52	85:100 86:1.3 144.2:3.1 145.1:0.1 168.7:1.1 187.1:89.8 188.1:2.6
1-arachidonoylglycerophosphoethanolamine*	LC/MS Neg	500.3	5.71	153.1:0.2 196.2:2.2 205.3:1.4 206.3:0.3 214.2:2.2 259.3:9.5 260.4:1.7 261.3:0.3 285.4:0.3 303.3:100 304.3:16.2 407.5:0.5 408.4:0.3 415.3:0.6 425.5:1.1 426.4:0.3 439.2:0.5 467.3:0.1 483.2:0.2
1-arachidonoylglycerophosphoinositol*	LC/MS Neg	619.4	5.59	179.2:0.2 191.3:0.2 193:0.1 205.3:1.4 206.3:0.3 213.3:0.7 214.2:0.2 217.3:0.2 219.3:0.1 223.1:4.9 224.1:0.3 225.4:0.2 231.4:0.2 235.4:0.2 236.4:0.3 237.4:0.2 239.2:0.2 241.1:31.4 242.1:1.7 253.3:0.3 255.3:0.2 257.4:0.2 258.1:0.2 259.3:10.6 260.4:1.9 261.4:0.3 262.4:0.2 263.3:0.7 264.4:0.3 265.3:0.2 267.4:0.3 269.3:0.2 271.4:0.2 276.2:0.2 277.2:0.2 279.4:0.2 281.4:0.2 282.2:0.2 283.5:0.2 284.5:0.2…
1-arachidonylglycerol (20:4)	LC/MS Neg	303.4	6.14	93.1:0.3 94:0.2 98.1:0.3 127.2:0.3 133:0.3 135.3:0.2 137.2:0.4 149.4:0.2 159.3:0.1 163.1:0.4 165.2:0.4 177.2:0.5 178.1:0.2 179.2:0.1 180.2:0.2 189.2:0.1 191.2:0.4 203.5:0.2 205.3:14.4 206.3:1.7 211.2:0.2 217.2:0.6 218:0.2 219.2:0.4 225.3:0.2 229.4:0.3 231.3:0.5 232.4:0.2 233.4:0.4 245.2:0.1 247.4:0.2 257.3:0.3 258:0.2 259.3:100 260.4:11.8 267.3:0.9 268.3:0.1 270.2:0.2 271.2:0.3 283.3:0.4 284.2:0.…
1-linolenoylglycerol (18:3)	LC/MS Neg	277.3	5.99	80.9:0.2 83.1:0.9 87.1:0.2 94.9:0.2 97.1:0.4 99.2:0.3 101.2:0.2 107.1:0.1 109.2:0.3 114.8:0.4 123.2:0.4 128.3:0.3 135.4:0.3 137:0.3 141.3:0.4 143.2:0.3 145.2:0.3 149.1:0.2 155.4:0.5 159.1:0.1 163.2:0.6 164.2:0.3 167.5:0.2 168.3:0.2 171.3:0.3 176.3:0.3 177.2:0.5 178.2:0.1 179.3:5.5 180.2:0.4 182.3:0.4 183.4:0.2 188.3:0.3 191.3:1.3 192.3:0.2 201:0.3 203.2:0.3 204.2:0.3 205.3:0.8 206.3:0.2 209.1:0.2…
1-linoleoylglycerol (18:2)	LC/MS Neg	279.2	6.22	83.3:0.6 95.2:0.8 96.1:0.3 97.3:0.6 107.2:0.9 109:0.5 111:0.5 121:1 123.2:1.7 137:0.4 138.3:0.5 141.1:0.6 147.1:0.4 154.7:0.4 195.3:0.5 197.1:0.4 205.2:0.9 206.5:1.3 207.2:0.8 219.2:0.5 226.3:0.5 233.1:0.4 243.3:3.4 244.3:1.1 245.5:0.3 259.3:7.3 261.2:100 262.3:17.8 265.3:0.6 279.3:2.8 280.3:1.2
1-linoleoylglycerophosphoethanolamine*	LC/MS Neg	476.3	5.81	153.1:0.1 196.1:1.8 197.1:0.1 214.1:1.3 221.1:0.2 261.3:0.2 279.2:100 280.3:8 285.1:0.5 286.1:0.1 327.4:0.2 385.3:0.6 386.4:0.3 387.3:0.2 415.2:0.4 445.4:0.1 457.3:0.1 459.4:0.2 460.4:0.1
1-oleoylglycerophosphoethanolamine	LC/MS Neg	478.3	5.95	196.1:0.4 214.1:1.5 281.2:100 282.3:2.1
1-oleoylglycerophosphoinositol*	LC/MS Neg	597.4	5.58	223.1:4 241.1:35.7 242.1:2 281.3:100 282.3:17.3 315.1:38.3 316.2:3.1 333.1:1.7 417.2:42.1 418.3:6.9 435.3:1.4
1-oleoylglycerophosphoserine	LC/MS Neg	522.3	5.88	153:3.5 171.1:0.3 269.5:1.1 281.4:0.3 282.1:0.6 417.4:2.3 418.3:0.3 435.3:100 436.3:12.9 444.6:0.8
1-oleoylplasmenylethanolamine*	LC/MS Neg	462.5	5.91	140:6.8 153:2.5 166.1:0.4 196:100 197.1:4.6 265.3:20.6 266.4:3.9 279.3:3 281.3:1 371.2:0.3 401.3:79.3 402.3:16.9 419.4:7.8 420.4:2 429.4:1.2 433.5:0.4 443.5:0.3 445.4:0.6 643.4:1.8 645.4:0.6
1-palmitoylglycerophosphoethanolamine	LC/MS Neg	452.3	5.9	153.1:0.2 196.1:2.4 214.1:1.5 255.2:100 256.2:14.4 391.2:0.4
1-palmitoylglycerophosphoinositol*	LC/MS Neg	571.3	5.58	223:4.7 224:0.4 241:48.5 242:2.8 255.2:100 256.2:15.6 259:0.5 315:51.5 316.1:4.8 333.1:2.1 391.1:50.3 392.2:8.4 409.2:1.6 410.2:0.5
1-palmitoylglycerophosphoserine*	LC/MS Neg	496.3	5.42	153.02726:3.4 391.25088:1.9 409.25846:100 410.33179:18.6 424.46968:0.5
1-palmitoylplasmenylethanolamine*	LC/MS Neg	436.4	6	135:0.2 140:9.4 141:0.3 151:0.1 153:3 154:0.2 166:0.5 167.1:0.1 185.1:0.1 196:100 197.1:5.1 205.2:0.1 211.2:0.2 219.2:0.1 221:0.2 225.1:0.2 235.3:0.2 237.3:0.7 239.2:20.3 240.3:3.3 243.1:0.1 253.2:0.2 255.3:0.4 256.3:0.2 267.3:0.2 281.3:0.2 306.3:0.2 307.2:0.1 309.3:0.2 315.2:0.2 316.9:0.2 321.5:0.2 325.2:0.1 330.9:2.4 332:0.2 335.2:0.1 337.3:0.2 343.1:0.2 345.4:0.1 347.2:0.2 348.9:0.2 349.4:0.1 …
1-stearoylglycerophosphoethanolamine	LC/MS Neg	480.4	6.27	153.2:0.1 196.1:0.4 197.1:0.1 214.2:1.3 241.1:0.1 255.4:0.2 283.3:100 284.4:14.2 389.4:0.2 391.3:0.2 419.2:0.1 433.2:0.1 435.1:0.3 436:0.2 437.1:0.3 440.2:0.1 446.4:0.1 447.2:0.7 448:0.5 449:0.5 450:0.2 450.5:0.1 451.1:0.2 451.9:0.1 453:0.1 454.1:0.2 455:0.3 456:0.2 456.6:0.2 457.2:0.3 458.3:0.3 459.1:0.2 459.6:0.1 461:0.3 462.2:0.3 463.2:0.8 464:0.7 464.8:0.5 465.8:0.3 466.9:0.3 468.2:0.2 469:0.…
1-stearoylglycerophosphoglycerol	LC/MS Neg	511.4	6.02	151.1:0.1 153.1:4 154.1:0.1 227.1:3.6 228.2:0.2 245.2:0.9 283.3:100 284.4:16.9 419.3:3.3 420.3:0.7 437.4:0.2 438.4:0.4 451.5:0.7 478.4:0.2 479.3:0.1 480.4:0.2 491.8:0.1
1-stearoylglycerophosphoinositol	LC/MS Neg	599.4	5.78	171:0.5 205.1:0.3 223:3.6 224.2:0.3 241:35.2 242.1:1.7 259:0.4 266.3:0.6 283.3:100 284.3:18 315.1:39.5 316.1:2.8 333.1:1 334.1:0.2 419.2:43.4 420.3:7.7 437.3:1.2 438.3:0.5 508.5:0.2 562.8:0.3
1-stearoylglycerophosphoserine*	LC/MS Neg	524.4	5.68	153.1:3.1 171.1:0.2 283.4:0.5 284.4:0.4 419.4:2.5 420.4:0.4 437.3:100 438.3:16.7
10-heptadecenoate (17:1n7)	LC/MS Neg	267.3	5.58	223.1:13 235:15 237.1:14 249.3:64 250.16:12 253:18 267.3:100 268.3:39
10-nonadecenoate (19:1n9)	LC/MS Neg	295.4	5.81	277.3:13 278.2:3 279.2:3 295.4:100 296.5:31
13-HODE + 9-HODE	LC/MS Neg	295.2	5.26	113:3.3 169.1:1.5 171:15 179.1:15.6 180.1:2.1 181.1:3.8 195.1:32.9 196.1:3.5 197.1:1.3 207.1:1.3 209.1:2.7 211.1:2.1 223.2:1.4 225.1:3 233.2:1.4 235.2:4.3 236.1:1 237.1:1.9 249.2:1 250.2:2.8 251.2:9.8 252.2:2 265.2:2.2 267.2:1.4 277.1:100 278.2:17
15-HEPE	LC/MS Neg	317.3	5.22	97.2:0.3 107.2:0.8 111.2:1.5 113.2:0.4 121.2:1 123.3:0.3 125.2:0.2 135.3:0.3 137.2:0.5 147.3:4.3 149.2:1 151.2:0.7 161.3:0.5 163.3:7.2 165.3:0.3 167.2:0.3 173.2:0.8 175.2:17.4 177.2:1.2 181.2:0.6 183.2:1.5 185.3:0.8 189.3:0.4 191.2:1.7 193.3:1.2 201.2:2.7 203.2:13.7 204.2:1.7 205.3:6.3 207.3:9.8 211.3:0.3 215.3:0.6 217.2:1.1 219.2:59 221.3:2 227.3:0.6 229.2:2.9 231.2:0.2 235.3:1.8 239.3:0.2 245.3…
15-HETE	LC/MS Neg	319.3	5.24	99.1:0.4 113.1:2.3 121.2:0.7 147.2:0.9 148.3:0.3 149.2:1 155.2:0.1 161.3:0.1 163.2:0.2 165.2:0.2 167.2:0.4 169.2:0.4 173.2:0.3 175.2:20 177.2:0.4 179.2:0.2 181.2:0.4 183.2:4.9 184.1:0.5 185.2:0.3 191.2:0.7 193.2:1.1 201.2:0.6 203.2:1.9 204:0.3 205.1:4.3 217.2:0.1 219.1:40.7 221.2:1.5 241.2:0.3 245.2:1.8 246.3:0.2 247.2:0.2 257.2:25 273.2:3.1 274.5:0.8 275.3:7.7 283.2:2.5 284.1:0.3 299.3:0.6 301.1…
15-KETE	LC/MS Neg	317.3	5.23	97.1:0.5 107.1:8.9 113.1:18.7 121.1:0.6 125.1:0.3 127.1:0.7 139.1:5.6 147.1:10 153:0.9 155.2:0.4 159.1:1.6 165.1:0.9 167.2:0.5 173.1:2.1 175.2:3.7 177:6.3 179.1:0.7 181.1:0.5 183.1:0.6 185.1:0.9 191.1:5.3 193.3:0.2 201.1:6.7 203.1:15.1 204.1:0.9 217.1:0.7 219.2:10.3 220.2:0.8 231.1:0.5 239.2:6 245.2:4.8 246.2:0.7 255.2:6.1 271.3:0.5 273.2:100 274.2:8.1 281.2:1.1 299.1:43 300.2:4.8
2-arachidonoylglycerol (20:4)	LC/MS Neg	303.3	6.16	93.2:0.4 107.2:0.2 109.2:0.2 123.3:0.2 149:0.1 151.2:0.1 163.2:0.3 165.3:0.2 169.2:0.3 177.2:0.5 179.2:0.2 183.1:0.2 189.5:0.2 191.2:0.4 192.5:0.5 195.5:0.2 203.3:0.2 205.2:14.6 206.3:0.4 211.2:0.2 217.3:0.3 219.2:0.3 225.2:0.7 231.3:0.4 233.2:0.1 243.2:0.1 245.3:0.2 247.2:0.3 257.4:0.2 259.2:100 260.3:3.1 261.2:0.3 267.3:0.9 268.4:0.3 283:0.7 285.2:10.5 286.3:1.3 287.2:0.1 303.2:0.5
2-arachidonoylglycerophosphoethanolamine*	LC/MS Neg	500.3	5.78	153.1:0.2 196.1:2.3 205.3:1.6 206.3:0.2 214.1:2.1 215.2:0.1 217.3:0.2 259.3:10.2 260.3:1.2 267.3:0.1 285.3:0.4 301.3:0.1 303.2:100 304.3:11.5 407.4:0.2 425.4:0.3 426.5:0.3 439.2:0.5 440.2:0.1
2-arachidonoylglycerophosphoinositol*	LC/MS Neg	619.3	5.48	192.6:0.3 205.3:0.6 223:29.8 224.2:1.1 241.1:42 242.1:2.2 259.3:9.1 260.4:0.6 267.7:0.2 277.5:0.6 283.4:0.7 301.3:0.6 303.3:57.8 304.4:13.1 315.1:100 316.2:9.1 317.3:0.2 325.4:0.2 333.1:14.9 334.1:2.3 335.9:0.2 337.7:0.4 338.4:0.5 339.3:0.2 364.5:2 365.3:0.2 378.4:0.3 384.5:0.2 391.4:0.2 398.5:0.2 406.4:0.3 410.5:0.4 414.2:0.5 418.6:0.3 420.4:1 431.5:0.2 438.7:1.7 439.4:1.1 447.6:0.2 457.4:1.2 46…
2-hydroxypalmitate	LC/MS Neg	271.3	5.51	223.3:0.5 225.2:100 226.3:15.9 253.2:3.1 254.3:0.6 271.2:0.1
2-hydroxystearate	LC/MS Neg	299.4	5.66	225.3:0.2 251.4:0.4 253.3:100 254.3:17.9 281.3:3 282.3:0.6
2-linoleoylglycerol (18:2)	LC/MS Neg	279.3	6.17	97.1:0.2 121:2.5 123.2:1.6 132.2:0.1 141.3:0.1 151:3.6 169.2:0.1 182.3:0.1 183.2:1 184.2:0.1 195.4:3.3 205.3:0.1 206.5:0.3 209.1:4.4 219.1:2.1 223.1:1.7 233.3:2.2 234.7:0.1 235.1:0.1 243.3:2.5 249.5:0.1 259.3:6.7 260.2:1.2 261.2:100 262.3:20.1 279.3:2.3 280.4:0.9
2-oleoylglycerophosphoethanolamine*	LC/MS Neg	478.3	5.8	196.1:0.4 214.1:1.5 281.2:100 282.3:2.1
2-oleoylglycerophosphoserine*	LC/MS Neg	522.3	5.54	153.1:7.9 171.2:0.8 240.2:0.3 258.3:0.2 293.5:0.2 325.6:0.3 388.5:0.3 389.4:0.2 431.1:0.1 433.6:0.1 435.2:100 436.2:0.4 489.6:0.1 503.6:0.2
3'-dephosphocoenzyme A	LC/MS Neg	686.2	1.98	208.1:2.5 211.1:0.9 243.2:0.3 261.1:1.1 262.2:0.7 270.2:0.6 271.1:1.1 273.1:6.7 274.1:0.1 279.2:0.6 280.2:0.2 288.2:0.2 305.3:0.6 321.2:3.3 322.2:0.2 328.1:1.8 329.1:0.5 339.1:100 340.2:10.1 341.9:0.1 346.1:55.6 347.2:4.8 357.1:18.7 358.2:1.6 390.1:0.8 401.1:8.2 402.1:0.7 408.1:50.3 409.1:4.9 419.1:68.9 420.1:7.4 430.3:0.3 437.1:0.3 510.1:0.6 538.1:0.5 551.1:0.8 555.3:0.2 556.4:0.4 588.2:2.1 589.…
3-(4-hydroxyphenyl)lactate	LC/MS Neg	181.1	1.37	73.2:0.8 93.2:0.2 119.2:1 135.1:10.8 136.2:0.4 137.2:0.2 163.1:100 164.1:5.2 181.1:1.4 182.2:0.1
3-hydroxydecanoate	LC/MS Neg	187.2	4.6	59.1:100 59.9:0.1 125.2:0.2 127.2:1 141.2:2.5 169.1:0.1 187.2:0.3
3-methyl-2-oxobutyrate	LC/MS Neg	115.1	1.46	59.2:0.7 60.1:0.4 70.2:0.5 71.05:100 72.3:0.7 73.2:0.4 84.2:0.4 85.1:4 86:0.9 87.1:30.3 88.2:0.9 96.2:0.8 97.1:3 98.1:0.5 114.3:0.6 115.1:26.3 116.1:3.7
3-methylhistidine	LC/MS Neg	168.1	0.9	72.2:2.2 95.2:0.4 107.2:0.9 117.2:0.1 122.2:0.2 123.2:0.2 125.2:0.2 135.1:0.1 139.2:0.4 149.1:0.3 150.2:8.9 151.1:100 152.1:6.3 168.1:3.2 169.2:0.4
4-ethylphenylsulfate	LC/MS Neg	201.1	3.53	80.1:39.7 81.1:24.1 82.2:0.6 88.3:0.3 105.2:0.2 120.2:0.3 121.1:100 122.2:5.3 125.2:0.1 133.1:0.3 137.2:0.3 155.1:0.1 156.1:0.2 157.1:0.7 167.9:0.1 169.1:0.5 170.2:0.1 171:0.8 172.1:0.3 175.1:0.1 178.1:0.2 182:0.1 182.6:0.6 183.1:0.8 186.1:0.2 187:0.3 189.1:0.2 192:0.1 201:17.9 202.1:3.2 219.1:0.2
6-phosphogluconate	LC/MS Neg	275.1	0.58	79.1:3.6 87.2:0.1 97:52.6 97.8:0.4 129.1:1 131.2:0.1 141:0.4 145.1:0.7 146:0.4 149.2:0.2 159.1:0.6 161.2:0.1 175:0.1 177.1:7.6 178:0.1 178.6:0.3 179.1:0.3 187.1:0.2 192.9:0.4 195.1:0.6 199.1:0.8 205.1:0.2 213.2:0.3 228.2:0.1 228.9:0.2 229.3:0.1 231.1:0.4 239:4.6 240.1:0.2 249:0.1 255:0.1 255.9:0.5 257:100 258.1:1.1 380.9:1
adenosine 2'-monophosphate (2'-AMP)	LC/MS Neg	346.1	1.47	211:100 212:1.1
adenosine 5'-diphosphate (ADP)	LC/MS Neg	426.1	0.87	134.1:21.8 135.2:1.6 159:3.8 161:2.2 162.3:0.4 176.9:0.1 179.1:0.9 193:0.3 214.2:0.2 273:0.4 280.8:2.2 291:1.7 292:0.2 328:100 329.1:10.7 341:3.2 352.9:0.2 380.9:0.1 385.7:0.1 386.5:0.2 388.8:0.1 393.3:0.1 394.3:0.2 403.3:0.1 406.9:0.2 407.4:0.9 408:10.7 409.1:1.3 410.7:0.2 413.2:0.2 413.7:0.2 414.1:0.1 415.3:0.2 416:0.1 417:0.2 417.7:0.4 420.4:0.1 426.4:0.1 597.7:0.1
adenosine 5'-diphosphoribose (ADP-ribose)	LC/MS Neg	558.1	0.95	193.1:0.2 211.1:1.4 291.1:0.3 328.3:0.2 346.1:100 347.1:1.7 408.1:0.9 426.2:0.5 498.1:2.1 512:0.4 540.2:0.8
adrenate (22:4n6)	LC/MS Neg	331.3	5.73	233.3:13.7 234.3:1.2 287.3:81.3 288.4:9.8 295.3:1.9 296.4:0.5 311.3:0.6 313.3:100 314.3:23.9 331.3:9.2 332.4:2 345.4:0.4
anserine	LC/MS Neg	239.2	1.11	87.2:0.5 151.2:0.8 166.2:6.1 168.1:100 169.2:6.4 177.1:0.2 178.2:0.2 195.2:3.1 196.2:0.3 221.2:0.1 222.2:0.6 223.1:0.3
arachidate (20:0)	LC/MS Neg	311.3	5.91	171.2:0.3 183.1:3.4 267.3:1.7 279.4:0.2 293.4:19 294.4:3.9 311.4:100
arachidonate (20:4n6)	LC/MS Neg	303.4	5.57	93.1:0.3 95.2:0.2 107.2:0.3 141.1:0.5 163.2:0.2 177.2:0.6 179.2:0.2 183.3:0.2 191.3:0.5 197.4:0.1 201.3:0.5 205.3:17.1 211.2:0.2 217.3:0.4 219.2:0.4 225.3:0.2 231.3:0.5 233.3:0.2 257.5:0.2 259.3:100 260.3:0.8 261.3:1.2 265.1:0.4 267.3:1.1 268.3:0.1 283.4:0.5 285.3:10.2 286.3:0.5
caproate (6:0)	LC/MS Neg	115.2	2.77	58.1:0.6 59.2:0.8 71.1:63.1 71.7:0.3 72.2:0.6 82.3:0.4 83.1:0.3 85.1:1.5 86.2:0.8 87.2:1.5 88.2:1.3 96.3:0.3 97.2:3 98.1:0.9 100.4:0.6 101.3:0.4 115.2:100 116.2:2.8
caprylate (8:0)	LC/MS Neg	143.2	4.38	125.2:0.4 143.1:100 144.2:11.1
carnosine	LC/MS Neg	225.2	0.8	88.2:3.7 93.2:0.2 110.2:4.4 111.2:0.2 134.2:0.3 136.2:0.2 137.2:0.3 139.2:0.2 146.2:0.3 152.2:0.2 154.1:100 155.1:3.1 161.1:0.2 163.1:31.4 164.2:1.8 181.2:5 182.2:0.2 190.1:0.1 207.1:5.9 208.1:1.5 209.1:0.1 225.2:0.1
catechol sulfate	LC/MS Neg	188.9	1.99	79.9:7 80.9:7.1 108.9:100 110:6.9 124.9:0.7 127.8:0.1 142.9:0.3 144.9:4.1 145.9:1 157:0.2 158.8:0.5 160.4:0.3 161:0.3 169.9:0.2 171:0.3 172.2:0.1 175:0.2 176.9:0.2 188.4:0.2 189:6.9 189.9:0.8 295.8:0.2
citrate	LC/MS Neg	191.1	0.58	85.2:1.4 87.2:1.1 111.1:100 112:0.3 129.1:2.2 131:1 147.1:0.3 155.1:0.3 173:19.6 174.1:0.1
dihomo-linoleate (20:2n6)	LC/MS Neg	307.3	5.76	289.2:100 290.33:20 307.4:10 308.4:5
dihomo-linolenate (20:3n3 or n6)	LC/MS Neg	305.4	5.72	95.1:0.5 97.2:0.7 98.2:0.3 99.2:0.2 100.8:0.1 107.2:0.2 111.1:0.2 112.9:0.4 114.2:0.5 123.1:1.2 125.3:0.1 127.1:1.5 129.3:0.1 133.2:0.1 134:0.1 137.2:0.1 139.1:0.3 141.2:0.4 143.2:0.1 145.4:0.2 149:0.1 151.1:0.2 155.2:0.7 159.1:0.3 160.2:0.1 163.1:1.3 163.5:0.2 167.1:0.4 168.2:0.2 169.2:0.2 170.4:0.4 171.4:0.4 173.3:1.8 177.2:0.8 179.1:0.3 182.2:1.4 183.2:0.5 184:0.4 185.8:0.1 191.2:1.7 192.1:0.3…
docosadienoate (22:2n6)	LC/MS Neg	335.4	6.07	97.2:1 106:0.9 111.3:3.7 123.3:1.6 141.1:0.6 155.3:0.8 169.1:1.4 183.3:1.4 197.2:0.9 197.9:0.4 201.2:0.3 204.1:0.4 207:0.6 209.3:1 210.3:0.3 211.3:2 218.2:0.3 221.4:1.8 222.8:0.5 223.5:2.1 225.4:0.3 226.1:0.4 226.6:0.2 237.3:0.2 238.3:0.3 239.3:1.8 251.3:0.3 252.2:0.7 261:0.3 261.4:1.5 265.4:0.6 275.4:0.5 276.5:0.2 289.4:0.3 289.8:6.4 297.2:1.8 297.6:0.3 299.4:3.2 300.3:2.1 305.1:0.3 308.3:0.5 31…
docosahexaenoate (DHA; 22:6n3)	LC/MS Neg	327.3	5.54	107.2:0.2 131.2:0.2 137.3:0.2 145.2:0.2 159.2:0.2 161.3:0.5 163.3:0.3 173.3:0.4 175.2:0.2 177.3:0.7 183.1:0.5 184.2:0.7 185.1:0.5 189.3:0.2 191.3:8.3 203.3:0.3 205.3:0.2 227.2:0.2 229.3:3.7 235.3:0.2 241.2:0.1 249.3:1.9 255.3:0.2 267.4:0.7 281.4:0.2 283.2:100 284.3:0.3 291.3:0.1 292.3:0.2 309.3:1.5 310.3:0.2 326.2:0.2
docosapentaenoate (n3 DPA; 22:5n3)	LC/MS Neg	329.4	5.67	117.2:0.2 133.2:0.3 163.2:0.1 169.2:0.1 177.2:0.2 179.3:0.3 191.3:0.6 193.2:0.5 205.3:1.1 217.3:0.2 219.3:0.4 223.3:0.2 231.3:9.5 232.3:0.2 233.2:0.2 245.2:0.2 251.3:3.6 259.3:0.2 273.4:0.2 283.4:0.1 285.3:100 286.3:2.4 293.3:0.8 294.3:0.2 310.6:0.2 311.3:5.3 312.3:0.9
docosapentaenoate (n6 DPA; 22:5n6)	LC/MS Neg	329.4	5.59	177.2:0.4 179.3:0.2 191.3:0.3 193.3:0.5 205.3:0.8 219.3:0.2 231.3:6.8 251.3:1.8 285.3:100 286.3:2.1 293.3:0.4 311.3:2.5 312.4:0.4
eicosapentaenoate (EPA; 20:5n3)	LC/MS Neg	301.3	5.61	93.2:0.1 107.3:0.1 117.1:0.2 119.3:0.4 133.1:0.2 149.3:0.2 151.2:0.3 163.3:0.4 165.3:0.4 177.2:0.9 191.3:0.2 203.3:6.9 215.4:0.2 223.3:1.6 229.3:0.2 254.5:1 255.5:0.3 257.3:100 258.3:0.4 265.3:0.6 266.4:0.1 281.1:0.3 283.3:3.6 284.3:0.5 301.4:0.5 302.3:0.2
eicosenoate (20:1n9 or 11)	LC/MS Neg	309.4	6.13	95.1:2.8 97.1:5.1 97.5:0.3 111:0.2 125.2:1.7 148.8:3.1 152.2:2.3 155.3:0.3 169.4:5.2 170.4:0.2 183.2:3.3 183.6:0.4 188.9:0.2 193.2:0.3 196.3:0.3 197.1:5 235.4:0.5 241.3:1.6 248.3:0.7 253.6:0.3 263.4:2.3 264.7:0.3 266.4:0.4 273.2:2.3 273.6:5 274.2:5 280.9:1 281.6:0.7 289.3:4.5 290.1:7 290.5:10 291.3:50 292.4:5 309.4:100 310.5:15
equol sulfate	LC/MS Neg	321.2	3.48	119.2:1.5 121.1:8.1 122.2:0.5 135.1:2.5 136.2:0.2 199.1:2.3 200.1:0.2 241.1:100 242.1:13.8 257.1:0.2 321.1:0.7
flavin adenine dinucleotide (FAD)	LC/MS Neg	784.1	2.39	241.2:0.6 255.2:0.2 273.1:0.2 346.1:40.7 347.2:2.1 408.1:1.2 409.1:0.1 419.1:0.4 426.1:0.3 427.1:0.2 435.1:0.2 437.1:100 438.1:7.7 455.2:0.4 517.1:3.2 518.1:0.3 528:0.2 540:0.1 542.1:0.6 686.3:0.1 732.7:0.2 741.5:0.2 766.1:0.5 767.2:0.1
glycerol	LC/MS Neg	91.1	0.77	0.349:40 59.1:80 71.1:100
guanosine	LC/MS Neg	282.1	1.65	107.2:0.2 133.1:4.9 134.1:0.2 150.1:100 151.1:3.8
hexadecanedioate	LC/MS Neg	285.2	4.63	223.2:100 224.2:12.9 241.2:1.2 242.2:0.2 267.2:51.3 268.2:7.6
histidine	LC/MS Neg	154.1	0.75	66.3:0.3 67.2:0.3 69.1:0.5 72.2:3 81.2:0.8 91.2:0.1 92.2:0.9 93.2:9.3 94.2:0.5 105.2:0.2 106.2:0.1 107.2:0.3 108.2:5.4 109.1:10.2 110.2:12.5 111.2:2.8 112.2:0.2 118.1:6.2 119.1:0.3 121.2:0.4 122.1:5.9 123.3:0.3 125.2:4.2 126.2:0.5 127.2:0.1 135.2:1.1 136.1:91.2 137.1:100 138.1:3.6 153.1:0.8 154.1:7.4 155.2:0.7
homocarnosine	LC/MS Neg	239.2	0.86	102.2:4.6 103.2:0.2 108.2:2.4 109.2:0.2 110.1:3.2 112.2:0.2 136.2:0.4 137.2:0.6 150.2:0.2 154.1:100 155.1:4.9 175.2:0.1 177.1:19.3 178.2:1.5 195.1:3.8 196.2:0.3 203.2:0.1 221.1:4.4 222.2:0.4 223.1:0.5
hypoxanthine	LC/MS Neg	135.1	1.3	61.4:0.6 62.2:0.5 72.2:0.3 73.2:0.3 75.2:2.5 76.2:0.3 87.2:0.3 88.4:0.3 89.1:0.6 90.3:0.3 91.2:4.3 92.1:100 93.1:1.9 95.2:0.3 101.1:0.3 102.3:0.4 103.1:0.3 106.2:0.3 107.2:1.7 108.2:0.8 114.9:0.3 116.2:0.7 117.1:3.3 120.2:0.3 134:0.7 135.1:98.9 136.1:46.5
inosine	LC/MS Neg	267.2	1.62	92.2:0.6 108.1:0.2 135.1:100 136.1:6.5 149.2:0.2 177.1:0.5 205:0.2 222.1:0.2 223:0.8 224.1:0.2 249.1:0.3 267.1:0.2
Isobar: fructose 1,6-diphosphate, glucose 1,6-diphosphate, myo-inositol 1,4 or 1,3-diphosphate	LC/MS Neg	339	0.56	97:9.9 139.1:0.9 143.1:0.6 151:1.1 159:1.2 169.1:1.2 177:10.9 181:0.8 195:2.4 205.1:0.4 213.2:0.6 223.1:6.2 241:100 249:1.1 266.9:0.9 321:7.5
isoleucylthreonine	LC/MS Neg	231.3	2.14	130.2:1.5 143.2:6.8 169.2:0.5 187.1:100 188.2:1.4
linoleate (18:2n6)	LC/MS Neg	279.3	5.56	81.1:0.1 83.2:1.6 95.2:0.5 97.2:1 107.2:0.2 109.2:0.5 111.3:0.7 113.3:1.1 114.3:0.1 119.1:0.2 121.2:0.1 127.2:0.2 131.3:0.2 135.2:0.2 138.9:0.2 140.2:0.2 149.2:0.7 163.2:1.3 164.2:1.4 165.5:0.2 166.4:0.2 177.1:0.1 179.1:0.2 180.2:1 181.3:0.2 182.4:0.2 191.3:0.1 192.9:1.2 195.1:0.5 195.7:0.1 205.2:0.9 206.4:0.3 207.2:0.2 210.3:0.1 211.2:0.8 215.5:0.2 219.3:0.3 220.3:0.2 221.2:0.2 224.1:0.8 233.3:1…
linolenate [alpha or gamma; (18:3n3 or 6)]	LC/MS Neg	277.3	5.48	83.2:0.5 95.2:0.1 97.3:0.2 109.7:1.8 123.4:1.9 127.2:0.1 133.4:0.1 135.2:0.2 143.4:0.3 144.3:0.2 145.1:0.8 146.1:0.3 150.3:1 157.5:0.1 163.4:0.9 165.3:0.6 172.9:0.8 173.3:0.2 174.3:0.5 177.1:0.6 179.2:3.9 180.2:0.8 181.3:0.1 182.2:0.1 183.2:0.5 188.3:0.1 191.2:1.6 192.2:0.4 195.3:0.1 196.3:0.8 203.4:0.3 205.3:2.3 206.3:0.5 207.2:1 215.1:0.7 219.2:1.2 220.2:0.8 220.9:0.1 222.1:0.8 223.3:1.1 229.1:…
margarate (17:0)	LC/MS Neg	269.3	5.88	99.1:0.1 153.3:9 185.3:9.1 223.7:0.1 224.3:0.2 225.2:0.3 233.2:1.4 241.5:1 250.6:1.8 251.3:100 252.3:22.1 269.3:70.3 269.9:1.9 270.3:21.1
mead acid (20:3n9)	LC/MS Neg	305.4	5.6	97:0.4 98.1:0.1 101.1:0.6 109:0.4 111.1:0.2 115:0.2 123.2:0.9 127.2:0.5 130.2:1 135.2:0.3 141.1:0.1 143.4:1 149:0.2 150.3:0.2 159.1:0.4 163.1:0.3 167.3:0.3 173.2:0.6 175.1:0.2 177.2:0.9 178.2:0.1 182.2:0.3 187.1:0.5 189.1:0.2 191.2:1.4 192.2:0.5 195.3:0.3 203.2:0.2 205.2:1 206.1:0.5 207.2:5.4 208.1:0.5 210.3:0.1 211.3:0.3 213.4:0.3 219.2:1.2 220.2:0.2 226.2:0.9 231.3:0.7 232.4:0.6 233.2:1.3 234.4…
myristate (14:0)	LC/MS Neg	227.3	5.52	183.1:0.4 209.2:3.4 210.2:0.3 224.8:0.2 227.2:100 228.3:60.8
N-acetylcarnosine	LC/MS Neg	267.2	1.13	88:0.6 130.1:7.1 136:0.2 137:0.4 146.1:21.7 154:100 155.1:1.1 164.1:9.7 181.1:0.2 190.1:0.9 205.1:20.5 208.1:11.6 223.2:1.2 225.1:0.9 249.1:10.4
N-acetylmethionine	LC/MS Neg	190.1	1.78	84.2:0.2 98.2:3.4 112.2:1.5 142.1:100 143.1:1.6 145.2:0.2 146.2:0.2 148.1:74.9 149.1:1.8
N-acetylthreonine	LC/MS Neg	160.1	0.84	72.1:3 74:6.9 98.1:0.3 116:100 118.1:1.1
N6-acetyllysine	LC/MS Neg	187.1	1.05	127.2:0.4 128.1:0.6 141.1:1 143.2:4.9 145.1:100 146.1:4.9 169.1:0.4 187.1:12.5 188.1:1.1
nicotinamide adenine dinucleotide (NAD+)	LC/MS Neg	661.8	1.4	408.1:0.3 426.2:0.4 540.1:100
nicotinate	LC/MS Neg	122.1	1.21	78.1:100 79.1:1.3 93.1:0.9 122.1:3.7
p-cresol sulfate	LC/MS Neg	187.1	2.86	80.1:67.5 81.1:59.4 82.2:0.5 91.2:0.3 92.2:0.1 93.2:0.2 107.1:100 108.2:3.8 118.2:0.1 119.1:0.1 123.1:0.4 124.2:0.5 125.3:0.4 128.3:0.2 136.1:0.3 143:0.3 147:0.3 148.1:0.2 154.2:0.1 155:0.6 156.1:0.1 157:1.1 158:0.3 161.4:0.5 164.2:0.7 164.7:0.5 165.3:0.4 167.1:0.2 168.1:0.3 169.1:1 170.2:0.1 171.1:0.3 173.2:0.8 174.1:0.4 177.2:0.2 179:0.2 186.5:0.1 187.1:15.7 188.1:2.9 191:0.1 291.9:0.4
palmitate (16:0)	LC/MS Neg	255.3	5.73	145.4:0.1 155.2:0.2 193.2:0.2 195.1:0.2 210.6:0.1 225.9:0.2 234.5:0.2 237.3:22.5 238.4:7.6 239.4:0.1 254.7:0.8 255.3:100 256.3:53.6
palmitoleate (16:1n7)	LC/MS Neg	253.3	5.5	81.4:2.5 83.1:0.3 97.3:0.2 111.1:1.5 121.2:0.1 168.1:0.2 170:0.2 181.7:0.1 197.2:0.1 207.9:0.3 209.1:2.4 210.3:0.2 217.2:3.6 221.1:1.1 223.1:0.9 225.2:0.3 233.2:2.3 234.4:1 235.3:27.7 236.3:3.6 237:0.9 238.1:0.4 239.9:0.2 253.3:100 254.4:30.6
pentadecanoate (15:0)	LC/MS Neg	241.3	5.62	85.1:0.4 116.3:0.5 123:0.4 127:0.3 137.7:0.4 151.1:0.3 161:0.1 167.1:0.1 170.1:0.1 177:0.1 179.4:0.1 181.3:3 183:0.3 183.4:0.8 184.3:0.1 195.1:0.3 196:0.4 197.2:0.8 198.2:0.3 198.9:0.3 205.3:0.6 208.3:0.2 209:0.5 210.2:0.4 211.1:0.5 212.5:0.2 214:0.2 218.2:0.6 221:0.7 222.3:1.4 223.2:33.3 224.2:6.2 225.2:6 226.1:0.4 241.2:100 242.3:94.9
phenylalanylglycine	LC/MS Neg	221.1	2.41	74:93.7 75:1.3 83.1:6.5 85:100 86.1:2 91:13.4 111:2.1 117.1:1.5 129.1:2.1 130.1:1.1 131.1:0.2 132.1:0.4 146.1:0.9 158.1:1.1 160.1:68.9 161.1:3.1 177.1:15.3 178.1:0.6 185.1:0.7 203.1:30.3 204:79.8 205.1:6 221.1:93.2 222.1:10.7
phosphoethanolamine	LC/MS Neg	140.1	0.63	79:100 79.8:0.1 95.1:0.1 123:0.2 140.1:1.4
pyridoxate	LC/MS Neg	182.1	2.17	108.2:0.6 137.2:0.5 138.1:100 139.1:5.9 164.1:0.2 182.2:0.7
S-adenosylhomocysteine (SAH)	LC/MS Neg	383.1	1.82	113.2:0.2 116.1:0.3 117.1:1.1 126.2:0.7 129.2:3.6 130.2:0.4 131.1:0.4 131.7:0.5 132.1:0.2 134.1:100 135.1:4.7 142.2:0.3 144.2:0.7 147.1:0.5 148.1:0.2 154.1:1.2 158.1:0.2 170.1:0.2 176.1:9.7 177.1:0.5 186.2:0.2 188.1:25.4 189.1:1.8 230.2:0.3 247.1:0.1 248.1:23 249.1:1.7 282:2.4 283:0.3 347:0.3
sedoheptulose-7-phosphate	LC/MS Neg	289.1	0.61	87.2:0.2 89:0.3 97:100 97.7:0.1 99:0.6 101:2.7 105.4:0.2 111.9:0.2 113.1:0.8 115.1:0.3 117:0.4 119.1:0.3 125:0.1 127:0.4 131:2.8 135:0.2 137:0.2 138.5:0.3 139:5.7 143.1:0.4 145:0.3 151.1:0.3 155.1:2.9 161.2:0.5 167.1:0.1 169:8.2 173.1:5.6 174.1:0.1 175.3:0.2 179:0.2 181:0.3 182.3:0.1 186.6:0.3 191.1:8.7 192.1:0.2 193.2:0.1 195:0.1 197:0.2 199:80.1 200:0.3 206:0.1 207:0.7 211.1:0.3 217:0.1 220:0.2…
stearate (18:0)	LC/MS Neg	283.4	6.06	169:0.2 213.2:0.6 214.3:0.3 225.1:0.3 226.5:0.4 239.5:0.5 242.2:0.2 243:3.6 251.2:0.3 253.9:0.5 255.1:0.3 265.3:84.6 265.9:0.9 266.4:12.3 283.3:100 284.4:37.6
taurochenodeoxycholate	LC/MS Neg	498.3	5.23	165.2:0.3 178.1:1.8 208.3:1.1 234.2:1 245.3:1 258.4:0.2 259.3:0.1 261.2:2.2 263.3:0.2 275.4:0.2 276.3:1.9 277.4:0.2 278.4:1.2 286.1:0.3 288.4:0.1 290.3:2.9 291.2:0.8 292.4:3.7 293.3:0.7 295.1:0.2 298.3:0.2 299.3:1.5 300.4:1 301.4:2.6 302.7:5.1 304.3:0.9 311.6:1.2 312.3:0.4 314.2:5.5 315:3.2 316.3:5.4 317.6:2 325.5:0.3 326.4:0.2 328.4:0.4 330.3:8.1 331.3:1.2 335.2:0.2 337.3:1.8 339.4:0.9 342.3:4.9…
taurocholate	LC/MS Neg	514.3	5.14	147.1:1.8 148.2:0.4 163.3:0.1 165:0.6 170.3:0.5 175.2:0.2 176.2:0.4 177.2:2.9 178.1:0.9 179.3:0.4 179.8:0.5 181.4:0.3 181.9:3.2 182.4:0.4 183.2:1 189.1:0.7 192.2:1.4 195.2:0.4 197.3:0.3 199.2:0.6 200.1:0.5 201.2:0.5 203.3:1.5 205.2:0.7 206.1:1.3 207.2:0.2 207.9:1.1 209.2:0.7 211.7:0.7 213.4:0.7 215.3:1.1 216.4:0.2 217.1:1.5 218.4:0.5 219.2:0.7 220.1:1 221.4:1.4 223.4:0.3 225.2:0.6 226.2:0.2 227.4…
threonine	LC/MS Neg	118.2	0.68	72.2:1.5 73.2:0.4 74.1:100 74.9:0.5 89.2:1 90.2:0.2 97.6:0.2 98.2:0.5 118.2:1.8
threonylleucine	LC/MS Neg	231.2	1.84	130.3:0.4 187.2:100
thymidine	LC/MS Neg	241.1	1.94	108.2:0.2 113.1:0.2 125.1:100 126.1:0.6 127.1:0.8 132:0.2 150.2:0.2 151.1:6.9 168.1:0.4 180.1:0.2 193.1:0.4 197.4:0.3 198.1:1.8
tribuloside	LC/MS Neg	593.2	3.8	185.1:0.2 187.2:0.2 199.1:0.3 211.2:0.2 213.2:0.3 229.2:0.7 239.2:0.3 241.2:0.4 255.1:1.3 256.2:0.2 257.2:1.9 258.1:0.2 267.2:0.2 283.2:0.3 285.1:100 286.2:12.8 307.2:4.9 308.2:0.6 327.1:0.7 429.2:0.7 447.1:10.4 448.2:2.3
tyrosylleucine	LC/MS Neg	293.2	2.89	106.3:1.4 107.2:28.8 108.2:1.3 119.2:0.3 130.2:88.7 131.3:4 134.2:1.7 136.2:0.6 141.2:29.1 142.2:1.5 143.3:5.2 144.3:0.2 155.3:0.4 156.2:0.3 162.2:1.1 167.3:0.4 169.2:0.9 179.2:0.4 180.2:0.8 185.2:0.3 187.2:100 188.2:6.3 199.2:0.5 232.2:15.7 233.2:1.3 249.2:33 250.2:3.5 275.2:2.9 276.2:2
UDP-glucuronate	LC/MS Neg	579.1	0.6	179:0.4 193.1:0.2 211.1:1.5 237.1:0.4 255.1:11.6 256.1:0.2 273.1:0.3 280.1:0.6 291.1:0.4 305.1:3.9 306.1:0.1 323.1:59.4 324.1:1.4 335.1:0.5 385.1:2.7 403.1:100 403.6:0.8 404.1:2.4 481.2:1 560.6:0.1 561.1:0.6 563.8:0.1
uridine	LC/MS Neg	243.1	1.45	82.2:0.3 108.2:0.3 110.1:13.5 111.1:32.3 117.1:0.7 122.2:0.2 126.2:0.3 132.1:0.6 138.2:0.5 140.1:5.1 152.1:11 153.1:5.6 164.2:0.3 182.1:1.9 183.1:0.2 200.1:100 201.1:0.2 225.1:0.3
uridine monophosphate (5' or 3')	LC/MS Neg	323.1	0.62	97:11.4 111.2:0.1 139.1:3.5 140.1:0.2 151:4.4 152.1:0.3 164.2:0.7 165.1:0.2 169.1:0.1 182.1:0.6 193.1:3 194.1:0.1 197.1:0.3 211:100 212.1:3.7 220:0.3 262.1:0.6 278.1:0.7 280:32.3 281.1:2 305:0.8
valine	LC/MS Neg	116.1	0.91	59.2:0.3 70.2:0.9 71.2:0.3 73.1:0.4 74.1:0.2 75.2:0.2 88.2:0.3 89.2:0.2 97.2:0.4 99.1:0.3 115.1:1 116.1:100 117.2:10.5 133:0.3 134:0.4 135.1:0.5
valylglycine	LC/MS Neg	173.1	1.43	74.1:28.2 111.2:0.1 112.2:0.2 127.2:0.2 129.1:100 155.1:3 173.1:39.7
valylphenylalanine	LC/MS Neg	263.2	3.51	91.2:0.3 103.2:6 104.2:0.4 115.1:86.9 116.2:5.2 127.2:0.1 147.1:100 148.1:8.6 164.1:72.8 165.2:5 219.1:44.8 220.2:6.3 245.2:1.3 263.2:1.8 264.2:0.4
valylthreonine	LC/MS Neg	217.1	1.58	116.1:0.8 129.1:2.1 173:100
xanthine	LC/MS Neg	151.1	1.01	81.1:1.1 89.2:0.2 93.1:0.3 101.2:0.2 104.2:0.7 106.2:0.6 107.2:12.4 108.1:100 109.1:4.9 119.1:0.3 121.1:2.2 122.2:0.5 123.2:0.4 124.3:0.1 126.2:1.1 132.1:0.5 133.1:3.1 134.2:0.4 136.1:2.4 137.1:0.2 151.1:17.1 152.1:2.9
