# Supplementary material for: Oxidative Stress and Metabolic Perturbations in Wooden Breast Disorder in Chickens
Source: PLoS One. 2016 Apr 20;11(4):e0153750. doi: 10.1371/journal.pone.0153750 (PMC4838225; doi:10.1371/journal.pone.0153750)
Supplement: S2 File — All original data and log-transformed median scaled values are provided. (XLSX) [file pone.0153750.s002.xlsx]

## Sheet: OrigScale
												SAMPLE_NAME	UDEL-00001	UDEL-00002	UDEL-00003	UDEL-00004	UDEL-00005	UDEL-00006	UDEL-00007	UDEL-00008	UDEL-00009	UDEL-00010	UDEL-00011	UDEL-00012	UDEL-00013	UDEL-00014	UDEL-00015	UDEL-00016	UDEL-00017	UDEL-00018	UDEL-00019	UDEL-00020	UDEL-00021	UDEL-00022	UDEL-00023	UDEL-00024	UDEL-00025	UDEL-00026	UDEL-00027	UDEL-00028	UDEL-00029	UDEL-00030	UDEL-00031	UDEL-00032
												SAMPLE_ID	1787956	1787957	1787958	1787959	1787960	1787961	1787962	1787963	1787964	1787965	1787966	1787967	1787968	1787969	1787970	1787971	1787972	1787973	1787974	1787975	1787976	1787977	1787978	1787979	1787980	1787981	1787982	1787983	1787984	1787985	1787986	1787987
												CLIENT_IDENTIFIER	HM_1_218373	HM_1_218440	HM_1_218630	HM_1_218884	HM_1_218862	HM_1_219660	HM_1_219746	HM_1_219825	HM_2_59	HM_2_60	HM_2_61	HM_1_62	HM_1_63	HM_1_64	HM_2_65	HM_1_66	HM_1_51	HM_1_52	HM_1_53	HM_2_54	HM_1_55	HM_2_56	HM_2_57	HM_2_58	HM_1_42717	HM_1_42736	HM_1_43103	HM_1_43838	HM_1_43812	HM_1_47379	HM_1_47754	HM_FE_2_47350
												ANIMAL_ID	218373	218440	218630	218884	218862	219660	219746	219825	59	60	61	62	63	64	65	66	51	52	53	54	55	56	57	58	42717	42736	43103	43838	43812	47379	47754	47350
												CLIENT_TISSUE_MG	112	104	110	100	134	112	111	63	104	106	135	116	106	116	124	115	110	112	102	100	103	112	103	101	99	102	107	106	106	115	34	115
												GROUP	1	1	1	1	2	2	2	2	3	3	3	3	3	3	3	3	4	4	4	4	4	4	4	4	5	5	5	5	6	6	6	6
												GROUP_DESC	Chicken Line B; Affected	Chicken Line B; Affected	Chicken Line B; Affected	Chicken Line B; Affected	Chicken Line B; Unaffected	Chicken Line B; Unaffected	Chicken Line B; Unaffected	Chicken Line B; Unaffected	Chicken Line C; Affected	Chicken Line C; Affected	Chicken Line C; Affected	Chicken Line C; Affected	Chicken Line C; Affected	Chicken Line C; Affected	Chicken Line C; Affected	Chicken Line C; Affected	Chicken Line C; Unaffected	Chicken Line C; Unaffected	Chicken Line C; Unaffected	Chicken Line C; Unaffected	Chicken Line C; Unaffected	Chicken Line C; Unaffected	Chicken Line C; Unaffected	Chicken Line C; Unaffected	Chicken Line BCD; Affected	Chicken Line BCD; Affected	Chicken Line BCD; Affected	Chicken Line BCD; Affected	Chicken Line BCD; Unaffected	Chicken Line BCD; Unaffected	Chicken Line BCD; Unaffected	Chicken Line BCD; Unaffected
												LINE*	B	B	B	B	B	B	B	B	C	C	C	C	C	C	C	C	C	C	C	C	C	C	C	C	BCD	BCD	BCD	BCD	BCD	BCD	BCD	BCD
												SAMPLE_STATUS	Affected	Affected	Affected	Affected	Unaffected	Unaffected	Unaffected	Unaffected	Affected	Affected	Affected	Affected	Affected	Affected	Affected	Affected	Unaffected	Unaffected	Unaffected	Unaffected	Unaffected	Unaffected	Unaffected	Unaffected	Affected	Affected	Affected	Affected	Unaffected	Unaffected	Unaffected	Unaffected
PATHWAY_SORTORDER	BIOCHEMICAL	SUPER_PATHWAY	SUB_PATHWAY	COMP_ID	PLATFORM	CHEMICAL_ID	RI	MASS	CAS	PUBCHEM	KEGG	Group HMDB_ID	B_A	B_A	B_A	B_A	B_U	B_U	B_U	B_U	C_A	C_A	C_A	C_A	C_A	C_A	C_A	C_A	C_U	C_U	C_U	C_U	C_U	C_U	C_U	C_U	BCD_A	BCD_A	BCD_A	BCD_A	BCD_U	BCD_U	BCD_U	BCD_U
2953	1,2-propanediol	Xenobiotics	Chemical	38002	GC/MS	100001176	1041	117	57-55-6;		C00583	HMDB01881	322700	360608	387164	22905158	5681740	914017	543010	311356	256292	383619	206669	324407	424217	430821	293066	191412	263411	190331	543879	200687	2473819	525254	442344	386943	416358	263380	259801	293953	394826	632950	472740	444932
1365	1-arachidonoylglycerophosphocholine (20:4n6)*	Lipid	Lysolipid	33228	LC/MS Pos	100001551	5554	544.3			C05208		59280	50599	99863	52511	104018	75490	33395	15936	134508	34491	69554	69480	31175	54728	69604	111728	52894	63788	97608	65991	53283	75387	27214	85256	174075	84091	34067	72434	93045	25482	40399	40492
1394	1-arachidonoylglycerophosphoethanolamine*	Lipid	Lysolipid	35186	LC/MS Neg	100001571	5731	500.3				HMDB11517	153576	126562	145711	152060	172200	244208	82859	86876	219225	173600	375250	250545	71077	108163	84440	129772	216543	243309	209908	91419	131761	134677	128829	132994	207011	125700	163945	111076	137656	94899	73014	191593
1415	1-arachidonoylglycerophosphoinositol*	Lipid	Lysolipid	34214	LC/MS Neg	100001654	5479	619.4					135249	117087	156634	142466	138878	194880	121686	77145	246196	141708	126122	349494	89954	96808	82460	132162	190974	201490	77533	121822	93862	117432	120276	143578	78695	419842	77902	34580	100950	76931	40091	110966
1455	1-arachidonylglycerol	Lipid	Monoacylglycerol	34397	LC/MS Neg	100001433	5937	303.4	35474-99-8;	5282281	C13857	HMDB11572	222470	120704	207191	218897	130038	150050	193724	138971	154123	152957	166117	162549	126454	154875	148221	141912	171387	118111	142696	153892	127336	148499	152715	153189	134468	214280	163271	107963	181291	126937	70811	214746
1369	1-docosapentaenoylglycerophosphocholine (22:5n3)*	Lipid	Lysolipid	37231	LC/MS Pos	100002063	5584	570.4					98458	92222	65091	92782	65829	74421	97746	44972	80207	47671	47241	129899	60743	50582	69139	50744	55626	84790	93856	112166	60112	90755	58101	84086	63731	102472	30627	35847	106865	51822	34491	31931
1454	1-linolenoylglycerol	Lipid	Monoacylglycerol	34393	LC/MS Neg	100001435	5795	277.3				HMDB11569	23183	17464	27582	46345	20306	19028	22602	12272	30587	44738	54937	18233	22955	13255	34288	34162	50763	12871	10062	5272	18678	13334	12243	12344	10200	45791	52959	8489	12439	9484	5558	38824
1452	1-linoleoylglycerol (1-monolinolein)	Lipid	Monoacylglycerol	27447	LC/MS Neg	100001040	6226	279.2	2277-28-3;	5283469			2254635	1261532	3089544	2149148	1186145	1423719	1623708	1468491	1683550	2344404	3393474	1639244	1975763	1901783	2837951	2533869	3096671	1010153	1134063	961127	1522500	1309630	846934	884032	883419	2426475	3709835	690323	1208694	815644	522809	2066631
1354	1-linoleoylglycerophosphocholine (18:2n6)	Lipid	Lysolipid	34419	LC/MS Pos	100001395	5574	520.4		11988421	C04100		64000	64543	96953	61622	119094	111695	91646	36095	69565	71875	75999	99872	82162	67189	75018	85373	66797	131028	70967	93852	78397	112454	31024	88613	82580	65793	37480	35384	55745	38400	28376	48042
1390	1-linoleoylglycerophosphoethanolamine*	Lipid	Lysolipid	32635	LC/MS Neg	100001570	5725	476.3				HMDB11507	34652	43139	44513	62508	55564	82211	48951	37743	106821	112524	212646	72310	47366	32612	33103	48610	78411	160159	84388	39362	65972	67151	52869	48306	42453	30863	43969	19031	45689	18985	29027	102474
52	1-methylhistidine	Amino Acid	Histidine Metabolism	30460	GC/MS	100001051	1757.7	196	332-80-9;	921057020397	C01152	HMDB00001	510165	204764	22096	292441	152949	140977	152282	235085	153232	263917	255686	203199	137419	227044	306737	263370	135603	90759	72600	51683	97059	50996	105617	112381	192034	181411	263069	274580	21697	88284	56595	302701
1351	1-oleoylglycerophosphocholine (18:1)	Lipid	Lysolipid	33960	LC/MS Pos	100001272	5700	522.4	19420-56-5;	16081932			138803	121176	169911	147642	138654	163674	162167	70050	174654	156376	125154	237539	138301	120698	144283	173178	138392	166718	141679	145558	103131	167228	90552	182844	307759	136284	95946	190781	131387	102598	43631	191146
1386	1-oleoylglycerophosphoethanolamine	Lipid	Lysolipid	35628	LC/MS Neg	100001569	5928	478.3	89576-29-4;	9547071		HMDB11506	78091	193211	166089	210862	186970	237337	61292	107542	131251	205995	101779	250062	85295	91565	109202	137427	207719	147224	93239	173496	47957	94196	184596	237887	440059	95400	156876	134308	74109	114871	100491	367417
1409	1-oleoylglycerophosphoinositol*	Lipid	Lysolipid	36602	LC/MS Neg	100001777	5577	597.4					27831	42887	47333	60627	36433	42562	41255	26554	24403	43698	41132	48455	35963	37612	38963	18376	36811	37887	19933	38118	13243	31699	44554	45746	30027	22784	18928	35810	22714	16717	8389	78353
1418	1-oleoylglycerophosphoserine	Lipid	Lysolipid	19260	LC/MS Neg	100000630	5607	522.3		9547099			9254	9826	18348	13955		6682	7493	6748	7345	9358	12670	26702	8416	24895	15693	12468	16709	9174	7714	5222		11251	7461	6782	15244	11843	16936	13890	5054	9128
1378	1-oleoylplasmenylethanolamine*	Lipid	Lysolipid	44621	LC/MS Neg	100005372	6105.2	462.5					88244	171942	319696	138590	339444	338258	99206	52942	113205	159393	131914	646108	98012	87394	65570	134859	564025	170497	97323	292076	138460	215323	84369	274557	217385	556975	146170	65889	86199	47683	111868	256612
1445	1-palmitoylglycerol (1-monopalmitin)	Lipid	Monoacylglycerol	21127	GC/MS	100000827	2119.5	371.3	542-44-9;	14900			130432	88709	90474	81529	47001	54119	60826	132354	89875	91431	147453	132138	80449	158052	117182	118862	143998	91277	37998	64852	80696	75833	57700	55915	127940	174301	204238	130214	75348	46150	48117	181160
1343	1-palmitoylglycerophosphocholine (16:0)	Lipid	Lysolipid	33955	LC/MS Pos	100001263	5671	496.4	17364-16-8;	86554			830806	664318	948832	737564	949099	827354	1072794	329831	803361	888360	719218	931927	599810	578004	602524	626358	836886	877395	741872	649883	519559	657351	660182	688996	730467	604786	254914	773596	707463	388861	236402	782205
1381	1-palmitoylglycerophosphoethanolamine	Lipid	Lysolipid	35631	LC/MS Neg	100001567	5940	452.3		9547069		HMDB11503	83152	112740	138868	103278	121202	123801	57835	61920	113669	158349	99943	167780	88416	66901	58124	69518	126320	142586	81130	88594	35383	93847	77983	97435	163683	157256	59409	89453	50892	33663	47781	571964
1404	1-palmitoylglycerophosphoinositol*	Lipid	Lysolipid	35305	LC/MS Neg	100001655	5573	571.3					34165	43413	47966	49540	23034	24984	23833	20439	25731	30591	30823	33875	24336	40783	25063	22098	32995	23467	17009	21908	14881	22764	31682	31265	52273	34555	20642	40233	25615	17088	10380	62578
1430	1-palmitoylglycerophosphoserine*	Lipid	Lysolipid	46130	LC/MS Neg	100005805	5567.3	496.3		9547100			23288	27864	30293	28056	18314	19242	29054	15773	22572	23618	28443	27277	19515	18581	20844	19586	19250	25236	22816	29746	13341	19781	23774	30160	26405	16046	13362	26501	27258	16237	8517	29387
1376	1-palmitoylplasmenylethanolamine*	Lipid	Lysolipid	39270	LC/MS Neg	100003000	6153	436.4					306222	467890	594961	457786	643284	723977	186190	133662	314045	791203	227801	1342491	173389	243470	216045	287186	1078521	311756	206533	586283	198193	253801	188741	539642	872088	1483132	412189	271748	151686	107465	285775	684548
1448	1-stearoylglycerol (1-monostearin)	Lipid	Monoacylglycerol	21188	GC/MS	100000932	2186.6	399.4	123-94-4;31566-31-1;	24699	D01947		90519	42831	65495	57485	44546	27110	52111	64720	57037	48200	81216	64054	48729	77190	78532	53362	101264	65676	83160	79264	38944	43762	46091	69313	65808	72832	50344		56491	47450	30302	37686
1349	1-stearoylglycerophosphocholine (18:0)	Lipid	Lysolipid	33961	LC/MS Pos	100001271	5844	524.4	19420-57-6;	497299			116410	42289	204902	65314	136492	101390	64841	39034	123983	51694	70438	496583	56430	79912	65954	124352	198272	41967	49526	73305	32762	63606	35538	67515	226762	121166	82596	92166	67283	20351	18083	70083
1384	1-stearoylglycerophosphoethanolamine	Lipid	Lysolipid	34416	LC/MS Neg	100001461	6200	480.4	69747-55-3;	9547068		HMDB11130	516780	564879	686704	470313	661930	841886	318543	326320	685601	436014	406811	1759019	323979	413894	307509	580816	1088221	568402	314971	501213	270464	294067	311441	598384	729553	1506763	412806	444026	312243	195490	333805	436666
1431	1-stearoylglycerophosphoglycerol	Lipid	Lysolipid	34437	LC/MS Neg	100001462	5826	511.4					31359	44504	5808	65257	8187	5696	118470	13354	72508	170827	23589	10796	12434	26040	15825	10920	9664	37375	29699	17733	24723	24465	13259	3862	11968	21026	3292	28285		8588		58630
1407	1-stearoylglycerophosphoinositol	Lipid	Lysolipid	19324	LC/MS Neg	100000656	5800	599.4	796963-93-4;				1075568	598559	665881	1552301	363550	379426	1197965	472595	1078882	1560651	1003716	753729	608706	722876	631621	551890	668240	1062042	849796	373184	389863	608498	927855	535106	768607	588469	327040	892840	545856	429808	191871	3803857
1417	1-stearoylglycerophosphoserine*	Lipid	Lysolipid	45966	LC/MS Neg	100004327	5798.7	524.4		9547101			284766	169219	253598	340789	92579	98696	397542	211483	162808	293475	323052	222950	231947	223489	220242	166155	118442	246497	382411	186416	197498	273701	197396	169295	217322	169857	92561	294163	229359	125425	59571	371108
954	10-heptadecenoate (17:1n7)	Lipid	Long Chain Fatty Acid	33971	LC/MS Neg	100001278	5558	267.3	29743-97-3;	5312435			117385	84973	142762	109777	70164	63704	87183	67055	82679	100511	109166	117203	111440	106044	140888	109930	110525	81384	83324	71317	69255	79058	99842	76489	168016	114946	108281	159001	91767	80878	34742	137418
964	10-nonadecenoate (19:1n9)	Lipid	Long Chain Fatty Acid	33972	LC/MS Neg	100001277	5775	295.4	73033-09-7;	5312513			75861	28167	65185	77242	35503	38073	71062	47055	65222	71875	79697	73574	48882	73067	77110	81021	77032	41785	72594	34672	54753	60030	55455	34765	51153	77211	64775	101841	64967	57975	16084	91275
1203	13-HODE + 9-HODE	Lipid	Fatty Acid, Monohydroxy	37752	LC/MS Neg	100002196	5270	295.2					10080962	2006512	10161955	1093020	372650	291207	403042	351628	1104217	2383654	1970209	5371683	1239918	9446848	11131550	4105722	3066940	333396	315837	358805	644069	342500	477639	313263	10897708	477954	1493209	15084434	332145	383904	144330	8646730
1271	15-HEPE	Lipid	Eicosanoid	37376	LC/MS Neg	100002136	5217	317.3	88852-33-9;	16061131		HMDB10209	32700		37348							17226	8340	20544		36966	47407	17191	13179								50930			78791				42702
1279	15-HETE	Lipid	Eicosanoid	37538	LC/MS Neg	100000565	5271	319.3	54845-95-3;	5280724	C04742	HMDB02110	2571051	393196	2304298	295994	99879	60923	91787	96285	290322	608245	299780	1396130	299102	2329484	2127838	892717	778498	69092	86905	87524	180217	91683	119518	82796	2917517	348828	283356	4364552	78275	84533	62618	1522089
1283	15-KETE	Lipid	Eicosanoid	39619	LC/MS Neg	100002841	5263.5	317.3	81416-72-0;	5280701	C04577		566620	105132	436960	80029	43868	36755	45265	39540	85606	172136	93630	270239	88869	525758	440576	234573	163446	33555	46839	47064	56109	43837	38659	42886	604759	69972	67086	727809	39018	43709	40471	324074
75	2-aminoadipate	Amino Acid	Lysine Metabolism	6146	GC/MS	381	1686.5	260.1	542-32-5;1118-90-7;	469	C00956	HMDB00510	162262	83594		29585		21025	20876	68449	66071	79331	76066	40808	58672	68542	327911	91885	97449	55957	26648	75114	55597	47548	64437	38084	185693	303909	121998	308033	34180	44573	102566	224861
282	2-aminobutyrate	Amino Acid	Methionine, Cysteine, SAM and Taurine Metabolism	1577	GC/MS	1128	1215.7	130	1492-24-6;	4396916971251	C02261	HMDB00650	1207138	838001	623802	989455	558251	547347	549532	1136714	793943	1356573	1480649	1813356	1114969	1214008	1316421	932074	1382159	670905	1270585	811541	824346	799536	1089297	676312	1517148	992250	1395416	2369995	888100	405013	568791	1862010
1456	2-arachidonoyl glycerol	Lipid	Monoacylglycerol	19266	LC/MS Neg	100000584	5955	303.3	53847-30-6;	5282280	C13856	HMDB04666	210578	147740	194435	303052	205124	216706	260593	201709	174089	199513	180168	194109	161598	159320	177185	182069	202013	185277	201508	207753	172203	199426	199093	185826	151997	277190	108934	133397	243450	182767	106386	250624
1366	2-arachidonoylglycerophosphocholine*	Lipid	Lysolipid	35256	LC/MS Pos	100001554	5524	544.3					901456	782583	568489	933045	927222	813119	1009959	531373	814544	644889	526762	1076669	578952	726279	921755	865296	750849	580308	808116	868787	625103	576279	643755	633576	988278	1480807	323992	960595	748151	649834	265847	617450
1395	2-arachidonoylglycerophosphoethanolamine*	Lipid	Lysolipid	32815	LC/MS Neg	100001674	5674	500.3					97112	95149	91319	122825	192566	217635	81089	69164	127770	98876	203693	198896	65504	80554	60800	113338	160424	160064	164648	107164	98385	137776	103658	148749	171997	108684	92015	90715	122522	73715	66471	124880
1416	2-arachidonoylglycerophosphoinositol*	Lipid	Lysolipid	38077	LC/MS Neg	100002470	5456	619.3					53863	55750	58964	73799	93613	90370	67266	51499	100932	50567	60622	147572	55659	44465	46550	79378	79346	146814	59682	78302	63418	95934	85068	72109	48432	148749	31165	27323	69058	59814	27001	32938
1397	2-docosahexaenoylglycerophosphoethanolamine*	Lipid	Lysolipid	34258	LC/MS Pos	100002061	5512	526.2					321629	288557	277029	220718	160916	186086	276755	134189	225167	197301	180004	192936	151052	251030	247121	201540	223892	217971	223942	197258	159656	180097	203610	177793	149973	283696	108408	183517	276633	161419	102166	221013
1370	2-docosapentaenoylglycerophosphocholine (22:5n3)*	Lipid	Lysolipid	37366	LC/MS Pos	100002066	5532	570.3					74829	78353	57896	95869	56292	87542	76914	49059	92731	72454	47472	131757	59287	67873	91658	75095	70980	71198	70484	72983	62670	40445	49243	58902	125072	166011	30292	126277	87395	75956	35270	45954
1396	2-docosapentaenoylglycerophosphoethanolamine*	Lipid	Lysolipid	34875	LC/MS Pos	100002065	5548	528.2					331094	263034	269386	331800	222735	205462	299914	150704	297474	249358	252851	310156	169857	376658	348051	274515	277411	206689	223658	143391	179385	171729	169241	131439	350415	469441	161748	591521	295020	194906	118758	346863
1400	2-eicosapentaenoylglycerophosphoethanolamine*	Lipid	Lysolipid	43254	LC/MS Pos	100004564	5448	500.1					50345	33011	36246	38068	59863	48580	54381	24696	63141	45922	58689	40495	26238	43625	57926	29395	23643	55460	31581	42640	42331	53460	53900	35689	57720	106563	30706	96566	44262	67312	35553	90476
1364	2-eicosatrienoylglycerophosphocholine*	Lipid	Lysolipid	35884	LC/MS Pos	100001558	5565	546.3					69937	65203	48688	58426	66777	72821	127077	32558	58408	57560	25291	95729	57027	73394	73412	103736	48245	98262	65456	63961	53149	68411	31448	54423	140127	126405	49511	98755	60711	83800	34003	56536
283	2-hydroxybutyrate (AHB)	Amino Acid	Methionine, Cysteine, SAM and Taurine Metabolism	21044	GC/MS	100000933	1169.4	131	3347-90-8;	440864	C05984	HMDB00008	327517	147511	3685617	122701		126096	67796	285155	132875	187570	206400	176042	218270	153518	222448	194560	160690		137617	63967	107205	86901	143783	139455	268029	240747	222841	515398	175113		120491	362916
1053	2-hydroxyglutarate	Lipid	Fatty Acid, Dicarboxylate	37253	GC/MS	100002070	1576	247	40951-21-1;	43	C02630	HMDB00606	32637	40688		27392	7344		22879	50030	23466	26148		35314	30349	43818	48120	43426		8564		9790	28297	13188		16131	63040	62733	34547	43051		17705		32079
1179	2-hydroxypalmitate	Lipid	Fatty Acid, Monohydroxy	35675	LC/MS Neg	100001579	5508	271.3	764-67-0;	92836			541472	629628	871864	992000	540495	607617	574343	411456	1011901	955010	821805	1632674	847153	742710	1315062	1171685	1349866	335659	844836	598931	336814	730504	717586	1006871	1245752	303112	891071	229500	661536	372977	286634	795466
1180	2-hydroxystearate	Lipid	Fatty Acid, Monohydroxy	17945	LC/MS Neg	1239	5705	299.4	629-22-1;	69417	C03045		226507	193524	307187	396723	216149	272052	183967	149936	462613	299310	420372	911917	213892	220291	329451	404268	756677	131494	278238	139154	97746	185834	204013	286743	622786	157689	368015	89782	169971	113312	106579	448316
1453	2-linoleoylglycerol (2-monolinolein)	Lipid	Monoacylglycerol	32506	LC/MS Neg	100000987	5988	279.3	3443-82-1;	5365676		HMDB11538	1658144	1175398	2125613	2119207	1405969	1364781	1596792	1418921	1452826	1994205	2489910	1518491	1803148	1495665	2086334	2189495	2318725	1203274	1113113	1177334	1473919	1333066	921211	858492	716523	1990084	1892686	655126	1222005	929577	547924	1635242
1355	2-linoleoylglycerophosphocholine*	Lipid	Lysolipid	35257	LC/MS Pos	100001557	5544	520.4					403764	385418	336413	510175	389179	409749	484949	255909	428455	481870	290913	591278	514203	568505	493307	498627	265381	423612	358899	385653	310902	239470	315737	337827	357134	422481	174394	448920	290385	319351	150404	425737
1391	2-linoleoylglycerophosphoethanolamine*	Lipid	Lysolipid	34666	LC/MS Pos	100001776	5541	478.3					358245	291918	305113	357277	216230	279162	295565	202326	278641	350937	290742	324446	353191	494917	398893	340094	209310	309244	266588	230381	233576	205773	250948	247164	325930	283955	232987	423934	221616	228739	147736	447219
3002	2-mercaptoethanol*	Xenobiotics	Chemical	37225	GC/MS	100002046	1232	116.07	60-24-2;	1567	C00928																													388726
249	2-methylbutyrylcarnitine (C5)	Amino Acid	Leucine, Isoleucine and Valine Metabolism	35431	LC/MS Pos	100001509	2439	246.1	31023-25-3;	6426901		HMDB00378	62982	73493	91991	23410	24248	44403	51165	36435	21807	84192	47536	44010	50376	40989	66641	33837	126328	62182	145065	101845	78945	213006	65954	243704	30058	33889	45162	77361	96936	31385	35008	38505
1451	2-oleoylglycerol (2-monoolein)	Lipid	Monoacylglycerol	35848	GC/MS	100000943	2170	410.1	3443-84-3;	5319879						9223			25173					11116			23495	18456		33768							15335	15770	26758					12994
1353	2-oleoylglycerophosphocholine*	Lipid	Lysolipid	35254	LC/MS Pos	100001556	5640	522.4					757528	712776	594726	1021041	880699	894827	962732	555574	1023946	819970	752474	1378600	928020	615175	991295	1010189	846698	928981	814793	844435	582806	728791	727747	806148	1361463	1404554	391958	1026379	1226447	830614	412975	809254
1387	2-oleoylglycerophosphoethanolamine*	Lipid	Lysolipid	35687	LC/MS Neg	100001651	5848	478.3					68909	153472	110527	199997	180001	229778	87353	135350	167440	170915	189143	192686	140671	97056	122830	99448	192421	361515	325387	142981	62411	236242	218556	198120	418537	71602	72999	114813	143919	157981	86704	1626897
1419	2-oleoylglycerophosphoserine*	Lipid	Lysolipid	37948	LC/MS Neg	100002312	5577	522.3					10997	9366	11334	10884	6741	10803	7764	8028	15072	8637	6344	26464	10515	13060	11902	17477	11038	12914	9151	9305	10716	12473	9255	7297	16042	11828	14401	16056	10609	5676		10881
1446	2-palmitoylglycerol (2-monopalmitin)	Lipid	Monoacylglycerol	33419	GC/MS	100001048	2108	129	23470-00-0;	123409			344801	271625		215433	410950	241942	373125	307493		414431	599635	267146	477610	323506	344742	304133	416656	517993	629803	597503	852471	577451	959856	652571	386771	322833	357850	519352		977433	651811	669886
1344	2-palmitoylglycerophosphocholine*	Lipid	Lysolipid	35253	LC/MS Pos	100001562	5604	496.3					236427	90389	176394	147497	70723	123140	184734	56749	135124	145272	88950	371316	206355	182589	275175	202838	213007	85267	75553	103103	71986	121039	78591	102567	322580	301610	79180	366721	82665	108607	48289	169304
1382	2-palmitoylglycerophosphoethanolamine*	Lipid	Lysolipid	35684	LC/MS Pos	100001652	5598	454.2					110265	43492	104778	50457	32264	31808	67054	24206	61356	66393	64411	79751	45459	94950	101680	52849	71085	34170	26926	28126	14529	46276	42159	30930	148941	100446	92093	194380	44781	55004	17545	99678
2227	3'-dephosphocoenzyme A	Cofactors and Vitamins	Pantothenate and CoA Metabolism	18289	LC/MS Neg	100000138	2010	686.2	3633-59-8;	444485	C00882	HMDB01373	3659	6123	7665	4740	9583	7947	9320	9031	4936			8001	5002			3832	3222	8730	10833	10110	5213	9425	5181	5969	9114	16486		4919	7347	9009	5461	6628
116	3-(4-hydroxyphenyl)lactate	Amino Acid	Phenylalanine and Tyrosine Metabolism	32197	LC/MS Neg	240	1395	181.1	6482-98-0;	9378	C03672	HMDB00755	11289	12601	33701	41019	15151	14362	21065	18474	8824	7318	9458	6687	17435	11269	13530	9864	7050	7327	5493	6338	4707	4478	6262		10450	12281	5823	16062	14540	7974	7454	29000
2193	3-aminoisobutyrate	Nucleotide	Pyrimidine Metabolism, Thymine containing	1566	GC/MS	1114	1252.2	102	10569-72-9;214139-20-5;	64956	C05145	HMDB03911	329755	273998		186308	280388	256873	200734	373145	119807	97683	86745	185363	200278	127011	121751	88432	169588	54083	138489	91728	53377	82564	71342	60311	293743	197501	43847	328547	130962	98257	57149	229057
1168	3-dehydrocarnitine*	Lipid	Carnitine Metabolism	32654	LC/MS Pos	100001508	1020	160.2	10457-99-5;	6991982	C02636	HMDB12154	61840	86995	73963	76220	119251	117714	76670	53730	221925	382294	83802	105065	138064	112064	121041	150162	129050	80537	140273	148694	150674	109096	26301	41688	65315	43494	44047	67658	194357	111823	29885	111686
1172	3-hydroxybutyrate (BHBA)	Lipid	Ketone Bodies	542	GC/MS	254	1203.5	116.9	625-72-9;	441	C01089	HMDB00357	1528319	566657	3884116	901968	368154	537370	260152	987852	2585709	2614971	1574712	3164675	4382187	5257416	4899515	1144018	1709437	1276664	1576959	595271	783350	624563	1228364	859509	1961489	1645455	3017198	3236817	766936	422672	521817	3242799
1184	3-hydroxydecanoate	Lipid	Fatty Acid, Monohydroxy	22053	LC/MS Neg	100000997	4681	187.2	5561-87-5;	26612		HMDB02203	11613	6043	11984	7617	4685	4780	6672	8422	5895	6272	7404	6885	8485	10942	10039	6469	7606	5093	6522	6251	7372	6854	4576	7084	9274	9933	11567	12925	6506	5413	3837	8501
260	3-methyl-2-oxobutyrate	Amino Acid	Leucine, Isoleucine and Valine Metabolism	21047	LC/MS Neg	100000936	1489	115.1	3715-29-5;	49	C00141	HMDB00019			834
53	3-methylhistidine	Amino Acid	Histidine Metabolism	15677	LC/MS Neg	100000042	911	168.1	368-16-1;	649696971061	C01152	HMDB00479	108920	54779	35402	39707	6496	10701	17826	16784	10706	44798	15015	21791	15357	76265	51208	32083	28076			5852	11649		5148		46025	72715	43565	127577		4896	8562	29645
751	3-phosphoglycerate	Carbohydrate	Glycolysis, Gluconeogenesis, and Pyruvate Metabolism	40264	GC/MS	132	1754	357.1	80731-10-8;		C00597	HMDB00807	754254	163780	2780	300195	277876	125393	219549	466219	114538	320491	112794	429901	144321	509553	342917	204641	333147	118316	243827	104888	49528	143841	102318	75909	928992	708358	559682	1618928	94296	114743	550090	1179489
2340	4-ethylphenylsulfate	Xenobiotics	Benzoate Metabolism	36099	LC/MS Neg	100001756	3570	201.1	123-07-9;		C13637		9116	4564		2796	6632	8423	5943	5678	6888	4087	10064	6079	3638	6811	3447	4822	2537		3009		3037	4572	2268		2957		2580	6691		3995		3829
1174	4-hydroxybutyrate (GHB)	Lipid	Fatty Acid, Monohydroxy	34585	GC/MS	100001507	1277	233.1	502-85-2;	10413	C00989	HMDB00710	98575	71773		53786	45821	20084	21751	27692	42808	33232	17222	35747	43045	33467	61178	43800	24351	13655	10254	18058		16104			57729	96967	9868	33190		21133
340	5-methylthioadenosine (MTA)	Amino Acid	Polyamine Metabolism	1419	LC/MS Pos	212	2427	298.1	2457-80-9;	439176	C00170	HMDB01173	87903	71995	122950	203138	130444	165163	69018	103141	65925	79010	53158	89328	136816	94033	119008	95169	67789	42444	44110	60999	53412	54330	46361	48406	89940	84766	58441	107120	42381	50997	31266	51713
359	5-oxoproline	Amino Acid	Glutathione Metabolism	1494	LC/MS Pos	1021	1446	130.1	98-79-3;	7405	C01879	HMDB00267	154028	245130	220704	364572	74280	87433	304419	189544	186018	163961	136036	214903	140694	193925	218938	224726	165266	93119	100560	83140	94060	97803	83964	121016	155588	230546	161036	225384	127347	132693	51347	253260
760	6-phosphogluconate	Carbohydrate	Pentose Phosphate Pathway	15442	LC/MS Neg	100000341	588	275.1	921-62-0;53411-70-4;	91493	C00345	HMDB01316	24567	17103	29666	8448	7970	5080	9073		9773	26778	13504	26224	16149	32945	49594	24433	36890	6118	6543	3935	10091	5897	7346	5744	49064	37854	25455	52365	4509	6753	4968	31263
1504	7-alpha-hydroxycholesterol	Lipid	Sterol	35692	GC/MS	100001602	2300	456.2	566-27-8;	107722	C03594	HMDB01496	31429	33921	5424	62865	55443	19527	29369	26696	33082	27822	40892	42771	43253		50907	46912	27810		39175	47252	28517	27155	30753	7853	73108			65993	15658			51273
1505	7-beta-hydroxycholesterol	Lipid	Sterol	35092	GC/MS	100001095	2340	456.4	566-27-8;	473141		HMDB06119	83334	60846	3176	55418	63430	39007	51252	46945	38496	22848	28751	79434	40096	44133	56266	30207	58516	50678	41836	53042	39707	44146	72653	21494	86786	14570	13326	124394	54128	58053	16322	85490
1150	acetylcarnitine	Lipid	Fatty Acid Metabolism(Acyl Carnitine)	32198	LC/MS Pos	100000802	1203	204.2	5080-50-2;	1	C02571	HMDB00201	1693315	1766464	1621462	1951507	2292796	1887836	2061098	2025022	1586897	2028561	1707836	1596423	1938176	1876482	1754022	2003533	1640448	2230576	1809965	1810091	2069037	1861697	1897336	2170461	1297015	1683224	904303	1190525	1403574	1546277	1077491	1155158
2086	adenine	Nucleotide	Purine Metabolism, Adenine containing	554	GC/MS	880	1804.2	264	73-24-5;	190	C00147	HMDB00034	281451	275309		643196	323376	488332	161602	386830	281272	200538	112621	122074	342161	285649	287587	280332	224110	86546	109991	127393	106219	126000	90122	113056	278994	321630	165995	351941	117325	105141	71420	185889
2080	adenosine 2'-monophosphate (2'-AMP)	Nucleotide	Purine Metabolism, Adenine containing	36815	LC/MS Neg	100001694	1497	346.1	130-49-4;	94136	C00946	HMDB11617	12788	3869	9791	4348		2607	2736	2613	5697	6668	4083	6124	5195	18787	15151	7271	9345		2493	2602	3016		2325	2437	9264	9752	10563	23977				6557
2077	adenosine 5'-diphosphate (ADP)	Nucleotide	Purine Metabolism, Adenine containing	3108	LC/MS Neg	208	700	426.1	20398-34-9;	6022	C00008	HMDB01341		31717		31201	22314	33941	25134	37085	29081	25100	54395	33167	9645	4839	5877	4117		27524	47716	29711	37999	24149	30695	26382				8011	43176	23531	24156	6020
2078	adenosine 5'-monophosphate (AMP)	Nucleotide	Purine Metabolism, Adenine containing	32342	LC/MS Pos	209	1210	348.1	149022-20-8;	6083	C00020	HMDB00045	100075	153091	84286	133225	317701	161282	158737	160955	124951	96349	125344	161999	74773	88106	57563	109244	133931	244992	271831	292228	134342	227002	227713	210136	109064	112874	65044	118462	244499	250725	118155	78384
2219	adenosine 5'diphosphoribose	Cofactors and Vitamins	Nicotinate and Nicotinamide Metabolism	558	LC/MS Neg	215	964	558.1	68414-18-6;	192	C00301	HMDB01178	15842	26949	19349	22107	142791	30500	37022	87053	25759	22781	45977	17652	30811	13570	17154	13277	20468	152381	197688	160120	142963	304624	36308	41775	15274	11415	13971	21877	157554	132610	317624	14391
994	adrenate (22:4n6)	Lipid	Polyunsaturated Fatty Acid (n3 and n6)	32980	LC/MS Neg	100001193	5684	331.3	2091-25-0;	5497181	C16527	HMDB02226	1976510	935399	1760167	2643953	1017869	1550482	2155919	1112388	2696197	2368102	3848440	1767350	1580974	1475562	1278315	1900622	4389508	2673079	2070812	1415236	2275589	2133920	3040654	1414440	849519	3781649	1629180	611760	1867593	1381674	997627	2323385
2059	AICA ribonucleotide	Nucleotide	Purine Metabolism, (Hypo)Xanthine/Inosine containing	38325	LC/MS Pos	216	1155	339.1	3031-94-5;	65110	C04677	HMDB01517	15181	15145	30663	13248	11459	14590	20621	16836	24093	23619		21291	17044	18365	23341	23383	26194	17398	18274	16101	16993	9296	13795	15910	17150	12980	11441	14781	15511	16074	16405	20805
24	alanine	Amino Acid	Alanine and Aspartate Metabolism	1126	GC/MS	811	1147.6	115.9	56-41-7;	5950	C00041	HMDB00161	78715576	62755336	14967962	55555160	47850688	38921968	36481984	73278808	52991252	89722536	55171928	77996200	57617092	97823896	84283448	52496104	101398824	28716746	51528920	46245704	46906304	44095868	44085836	46535620	83562920	71052312	41250716	97782736	37209904	28692888	24622598	100871488
392	alanylglycine	Peptide	Dipeptide	37075	GC/MS	100001893	1412	272.1	687-69-4;	79094		HMDB06899		31283			27922	26399	34517				29335		5527							19860	24147							6727		5872
395	alanylleucine	Peptide	Dipeptide	37093	LC/MS Pos	100001890	2150	203	1638-60-4;	259583				84884	24106	66827	107371	40519	45068	50220	24498	31322	58158	22690	39538	23633	22816	22680	34503	48485	33574	30399	47296	76239	26619	28948	20313	54219		18418	43460	40251	15865	24937
398	alanylphenylalanine	Peptide	Dipeptide	38679	LC/MS Pos	100002700	2422	237.2	3061-90-3;	2080				30422		29072	23960	18689	25985	20257	17243	29135	15693	21068	33146	22434	18100	18291	22451	20663	18537	27092	25726	25992	18055	20246		23104		15192	19541	24158	18100	21195
403	alanyltyrosine	Peptide	Dipeptide	37098	LC/MS Pos	100001885	1713	253		5723194099800				68523	18909	52773	125892	68246	98167	97347	42543	19100	57550		61260	19367	17489	28660		90385	83591	83813	59587	116497	57455	23963	18217	19229			66407	102068	74591	15498
919	alpha-ketoglutarate	Energy	TCA Cycle	33453	GC/MS	93	1779	419.1	305-72-6;328-50-7;22202-68-2;	51	C00026	HMDB00208			57592			1715			6328			3974															30087
2237	alpha-tocopherol	Cofactors and Vitamins	Tocopherol Metabolism	1561	GC/MS	1105	2305.4	502.5	59-02-9;10191-41-0;	14985	C02477	HMDB01893			642913		2343		24208		16070	20404		21377				13975	19767	24572			15060					67177	26833
384	anserine	Peptide	Dipeptide Derivative	15747	LC/MS Neg	100000044	1126	239.2	10030-52-1;	112072	C01262	HMDB00194	13688881	19797482	14907567	18968636	25537832	22286398	18339354	21839928	16081949	19315890	17784328	18401474	17034182	14558348	16953466	15702778	16431792	22296666	22750026	23916742	22861964	23418082	23504720	23238064	12898316	13889762	9494429	11660331	19725036	16926968	16861028	14852749
784	arabitol	Carbohydrate	Pentose Metabolism	38075	GC/MS	100000012	1687.5	307.1	7643-75-6;	94154	C01904	HMDB01851	31051		42384		17492	11440	21379	37206	19091	31212	24719		33462	18065	33161				23963		34037	9494	15128		25752	36292	35744	44775	35719	24468	46668	51612
966	arachidate (20:0)	Lipid	Long Chain Fatty Acid	44679	LC/MS Neg	893	6282	311.3	506-30-9;	10467	C06425	HMDB02212	277247	189814	351674	215488	198826	257376	173085	205466	257753	223084	320485	173580	214847	284269	304458	316551	178029	236303	275404	228764	258832	245603	170064	239017	299899	242171	311770	266304	271035	190994	192542	171917
993	arachidonate (20:4n6)	Lipid	Polyunsaturated Fatty Acid (n3 and n6)	1110	LC/MS Neg	229	5525	303.4	506-32-1;	444899	C00219	HMDB01043	3506020	2700022	4395660	4992454	3331145	3794013	4779042	3965571	4817264	4223006	3960006	6375903	4028918	2956615	2906198	3930345	5422714	3944796	4156891	4366121	3938006	4787753	3274028	3675012	1479316	10432574	3493045	786938	4187006	3090432	1808501	2417630
300	arginine	Amino Acid	Urea cycle; Arginine and Proline Metabolism	1638	LC/MS Pos	231	650	175.2	1119-34-2;	232	C00062	HMDB00517	681245	391152	766094	500470	431721	434310	406550	477751	514544	491140	349537	379838	547414	669683	746404	559018	605365	396572	310565	353359	479912	415985	283877	499387	530386	624216	809341	665931	253927	238930	219703	466731
2232	ascorbate (Vitamin C)	Cofactors and Vitamins	Ascorbate and Aldarate Metabolism	1640	GC/MS	233	1850.1	332.1	134-03-2;		C00072	HMDB00044	457867	622972		477717	218383	296881	415417	650535	254395	484053	330546	423336	655675	627319	616181	459030	614512	171949	212331	236078	410216	260021	121501	222458	333296	2689849	855983	682843	207375	263935	594878	546325
29	asparagine	Amino Acid	Alanine and Aspartate Metabolism	512	GC/MS	917	1617.5	188	70-47-3;	6267	C00152	HMDB00168	196444	172503	215663	145677	993598	202321	1232470	290916	242781	164313	862782	528127	362563	104381	326962	228546	382858	1172201	1231141	1719294	998738	1358052	1218639	1333244	389221	534799	20504	379466	577727	870175	407646	144760
431	asparagylisoleucine	Peptide	Dipeptide	42976	LC/MS Pos	100003155	2070	246.2						108537		69911	106931	45570	127353	56263	19183	18725	125758	19782	35158	13865	19017		8304	79736	95314	113070	72356	101462	54643	30406					60592	73547	16518	20874
432	asparagylleucine	Peptide	Dipeptide	42980	LC/MS Pos	100003156	2170	246.2						71329	19645	51959	48140	34631	29765	30539	22035	26334	46300	19516	29917	15258	25738	18918	19714	27446	21825	34983	24828	33094	23298	28602		22554		17935	22784	22983		13971
27	aspartate	Amino Acid	Alanine and Aspartate Metabolism	15996	GC/MS	234	1529.7	232	56-84-8;	5960	C00049	HMDB00191	18119750	11461579	172489	13448614	8615625	8732772	9002524	10696152	11419197	16970350	11165322	15936998	12003111	25235778	21977446	12003388	23797344	8387425	9063884	10364253	9822916	7449839	8456127	8889940	17822608	19047392	10284663	26546308	7794431	7120108	5016513	21245680
2165	beta-alanine	Nucleotide	Pyrimidine Metabolism, Uracil containing	55	GC/MS	244	1451.8	174	56-41-7;107-95-9;	239	C00099	HMDB00056	8205217	982723	7088	810138	491054	1111320	1886855	2314267	2667072	1449882	1026274	6034164	4302320	10691032	5017117	2200215	2522230	11966475	16411456	4070487	3436581	3336814	3391677	4508192	3936576	7126554	4068338	7323897	12671141	3580671	2157280	3442775
229	beta-hydroxyisovaleroylcarnitine	Amino Acid	Leucine, Isoleucine and Valine Metabolism	35433	LC/MS Pos	100001594	1683	262.1	99159-87-2;				190898	109056	180639	91592	113638	75382	134145	100197	102506	151479	130011	162067	139414	110266	179608	204577	142772	99942	79235	90449	182945	102919	142381	132292	123989	145794	91747	137688	86222	82013	84988	116802
6	betaine	Amino Acid	Glycine, Serine and Threonine Metabolism	3141	LC/MS Pos	799	721	118.2	107-43-7;	247	C00719	HMDB00043	3643171	3045626	3107805	4152982	5091172	5341635	3434982	3247228	3024021	3227471	4739825	4353969	4763888	2902644	4048003	6054583	4178579	2400283	4638692	4685003	2482128	6240410	2947912	3691847	2154352	2862649	1343387	3706194	1722731	2042424	1080379	2332827
1133	butyrylcarnitine	Lipid	Fatty Acid Metabolism (also BCAA Metabolism)	32412	LC/MS Pos	100001054	2007	232.2	25576-40-3;	439829	C02862	HDMB02013	113559	78819	71240	63036	93183	115145	54954	53847	123096	143728	103511	113055	161594	186966	162920	104689	84182	146934	118342	100080	91525	144592	125196	651100	70192	87322	52954	69624	128389	102917	55730	309350
214	C-glycosyltryptophan*	Amino Acid	Tryptophan Metabolism	32675	LC/MS Pos	100001949	1912	367.1					127135	44656	99871	45935	27277	30984	37677	34824	53549	62059	67237	69798	58556	101080	115880	74692	101493	29001	32855	25638	47712	39621	26138	35396	98476	107040	101837	163413	32434	32584	25170	69015
937	caproate (6:0)	Lipid	Medium Chain Fatty Acid	32489	LC/MS Neg	926	2766	115.2	142-62-1;	8892	C01585	HMDB00535	21490	20818	28629	21222	19340	16900	19314	18822	20359	27488	16034	23192	20346	23639	28370	19564	33761	12409	20110	22572	18918	17354	25695	32479	23347	9035	13242	22406	14327	14202	8266	27869
939	caprylate (8:0)	Lipid	Medium Chain Fatty Acid	32492	LC/MS Neg	932	4367	143.2	124-07-2;	379	C06423	HMDB00482	14968	7837	19087	12499	7495	9088	12240	13121	9347	12075	13633	11017	13491	16560	15760	9981	11707	7520	9981	11316	11859	11882	7928	12037	10882	14238	16564	15794	9994	9245	8690	11284
1167	carnitine	Lipid	Carnitine Metabolism	15500	LC/MS Pos	100000007	702	162.2	461-05-2;	10917	C00318	HMDB00062	730438	1575622	989271	1715363	2493144	1334177	1700264	1552417	907244	1381651	1401435	1223282	942958	807357	801361	1037383	838638	1651940	1611743	1541345	2155837	1588057	1469670	1290482	864037	783124	501942	603603	1670712	1535446	1231679	1137796
381	carnosine	Peptide	Dipeptide Derivative	1768	LC/MS Neg	249	813	225.2	305-84-0;	439224	C00386	HMDB00033	1439007	4125695	1682032	1902766	6364463	5040189	7704877	5378075	3785830	5168756	6899025	3382698	4933245	2508989	1870030	1564694	2955137	9107877	8003915	9057937	8830579	8384708	11594080	8737772	1129564	1924842	2356178	897603	7328542	12969374	7727799	5495703
2325	catechol sulfate	Xenobiotics	Benzoate Metabolism	35320	LC/MS Neg	100001605	1928	188.9	120-80-9;	3083879	C00090		30994	16406	3479	22884	7755	14524	12539	18972	24577	10685	23345	30644	13821	18108	8577	20756	16504	7512	15814	7588	18667	13229	11203	5167	9894	15947	20690	1944	5478	6896	2223	3846
1301	chiro-inositol	Lipid	Inositol Metabolism	37112	GC/MS	100001859	1857	318.1	643-12-9;				387081	119394	86762	121502	111415	114668	149334	222670	87935	127070	99349	186790	89036	160934	285658	129439	121843	58353	29227	67748	62257	55619	43390	113900	51964	124265	183285	193169	51102	59431	37829	61769
1514	cholestanol	Lipid	Sterol	21131	GC/MS	100000859	2320.8	215.2	80-97-7;	6665	C12978	HMDB00908	138843	92813		82268	121337	98144	93768	99651	114353	120258	134495	149235	63237	97438	141860	80542	176071	57077	104546	111270	101054	109056	80451	117104	234963	152606	48528	100836	78140	101784	69654	63327
1501	cholesterol	Lipid	Sterol	63	GC/MS	266	2316.9	329.3	57-88-5;	11025495	C00187	HMDB00067	8005123	5171265	19775316	5063025	4536856	4670246	5687967	6199105	5612621	5720696	5624672	7782505	4839789	6623506	7437288	6175848	7279265	4819110	4434415	4645767	4765927	4701424	4842293	4358968	7776930	8870288	4538340	9610435	4222291	4699736	3044133	5686663
959	cis-vaccenate (18:1n7)	Lipid	Long Chain Fatty Acid	33970	GC/MS	100001228	1987	339.3	506-17-2;	5282761	C08367	HMDB03231	178433	116809	392479	178999	112334	121063	130363	130509	128989	166694	183457	157934	141689	227775	186529	180336	143439	212635	192431	203036	171882	150540	144733	179917	198466	365566	204333	341530	204621	194967	96298	181631
914	citrate	Energy	TCA Cycle	1564	LC/MS Neg	1124	591	191.1	77-92-9;	311	C00158	HMDB00094	19404	26721	33361	23697	20924	18095	26584	19143	22270	21674	21157	25306	26811	21233	21205	21801	24279	29896	22110	25180	36044	21478	39039	29282	31913	20306	36018	52808	28006	27552	18317	86246
304	citrulline	Amino Acid	Urea cycle; Arginine and Proline Metabolism	2132	LC/MS Pos	391	715	176.1	372-75-8;	9750	C00327	HMDB00904	21120	36213	26729	27055	33435	33868	23690	24958	19528	17177	20020	25239	32108	18923	25091	26421	28438	22086	20549	16250	21217	28560	17189	23292	28787	31273	19554	21931	24407	24478	13265	20312
327	creatine	Amino Acid	Creatine Metabolism	27718	LC/MS Pos	1221	758	132.1	57-00-1;	586	C00300	HMDB00064	70027248	98247304	85326400	86457928	107652808	95084440	78157352	83672152	90149064	84308792	78218888	92680528	82065320	73102752	73949760	97280664	71476128	112095080	95203072	102176824	102045544	91737496	84319680	88544464	91276168	64183508	48465224	60058652	90233120	71767088	74760648	82697112
328	creatinine	Amino Acid	Creatine Metabolism	513	LC/MS Pos	275	730	114.1	60-27-5;	588	C00791	HMDB00562	808104	1010908	1158139	1121051	1677713	1637122	1122819	1248172	840481	871274	1044159	1180089	700489	760057	660114	1338729	735170	1525135	1391391	1583798	1478493	1713589	1387637	1300351	686762	554158	483897	525066	1049302	1240586	976312	591302
279	cystathionine	Amino Acid	Methionine, Cysteine, SAM and Taurine Metabolism	15705	GC/MS	310	1979.6	218.1	535-34-2;	439258	C02291	HMDB00099	384772	140591		309469	124219	181250	177555	327189	146900	173989	129347	198768	120985	219746	206369	138247	124790	68364	89678	106960	111639	89882	69767	91445	256963	244583	472802	571927	123660	101687	80994	372609
354	cysteine-glutathione disulfide	Amino Acid	Glutathione Metabolism	35159	LC/MS Pos	100001437	821	427.1	13081-14-6;	4247235		HMDB00656	405724	118552	336206	151368	40107	50586	70918	42048	126694	154695	128591	161150	106791	484724	609681	204783	154921	50760	45987	70116	82593	65704	90131	94294	170056	95422	139370	363233	62479	53496	41951	314781
2173	cytidine	Nucleotide	Pyrimidine Metabolism, Cytidine containing	514	LC/MS Pos	827	1065	244	65-46-3;	6175	C00475	HMDB00089	308255	138074	321147	154091	86946	112029	124467	64878	199870	221848	171505	196645	231438	362988	356563	216519	282275	96867	82316	109827	143276	106350	150511	127542	255447	252000	224692	402582	113851	98298	87038	340503
2170	cytidine 5'-monophosphate (5'-CMP)	Nucleotide	Pyrimidine Metabolism, Cytidine containing	2372	LC/MS Pos	282	887	324	63-37-6;	6131	C00055	HMDB00095	197953	234645	214628	217759	187806	163280	215055	168195	249618	252116	225002	261010	305146	256119	252637	250810	247834	173793	153635	166788	243414	165971	204189	199496	227291	230559	127782	212269	180865	226326	130703	333129
2171	cytidine-3'-monophosphate (3'-CMP)	Nucleotide	Pyrimidine Metabolism, Cytidine containing	2959	LC/MS Pos	105	1181	323.9	84-52-6;	66535	C05822		52207	84821	70960	73056	131828	116934	80358	90628	84545	68387	103269	79077	64093	71828	67474	77970	53470	113809	116194	111910	127840	144971	87163	120597	61822	55080	58942	43702	111711	80099	91101	57540
1166	deoxycarnitine	Lipid	Carnitine Metabolism	36747	LC/MS Pos	100001662	759	146.1	6249-56-5;	134	C01181	HMDB01161	435244	421074	458362	624614	488277	568579	498109	480412	325369	460572	539152	492525	685879	239551	412063	424195	402945	446896	503779	484143	595978	761663	442201	1021552	478075	583975	337185	342689	427131	490264	296606	363298
997	dihomo-linoleate (20:2n6)	Lipid	Polyunsaturated Fatty Acid (n3 and n6)	17805	LC/MS Neg	1231	5722	307.3	2091-39-6;	6439848	C16525	HMDB05060	1567077	761212	1572597	1543084	688434	1071820	1570509	676933	1872532	2020882	1996164	1392671	1150314	1300117	1383382	1687796	2139685	1345945	1152051	813114	1283440	1152753	1146042	960508	529119	1290879	1100524	569957	992974	817469	305165	1432404
992	dihomo-linolenate (20:3n3 or n6)	Lipid	Polyunsaturated Fatty Acid (n3 and n6)	35718	LC/MS Neg	100001739	5600	305.4	17046-59-2 ;	5280581	C03242	HMDB02925	831603	1134927	1323739	1266806	777911	1164793	1458916	827543	1370149	1709242	1489729	1297426	1232225	922327	1027904	1194293	1759025	1018474	871594	838034	966026	903977	822256	890408	522672	2341329	1261355	174020	801117	909041	432248	953682
5	dimethylglycine	Amino Acid	Glycine, Serine and Threonine Metabolism	5086	GC/MS	806	1030	57.9	1118-68-9;	673	C01026	HMDB00092	7835238	13664646	741400	19292556	17651324	19605778	18817280	11279323	12124298	14799469	18771846	14256149	21049464	9290453	11653654	12691026	12867705	12532472	15966015	14812631	16688977	18061586	17240118	18535078	6684590	6004561	3583702	6484307	9212389	9916110	5004662	12178228
996	docosadienoate (22:2n6)	Lipid	Polyunsaturated Fatty Acid (n3 and n6)	32415	LC/MS Neg	100001182	6017	335.4	7370-49-2 ;	5282807	C16533		119781	58988	133670	60285	24571	37020	49468	19756	91453	105577	91918	77857	63155	111079	107085	89578	135908	37695	38634	37868	44960	38671	48294	46371	52288	85765	88972	70441	34868	25588	21594	92664
984	docosahexaenoate (DHA; 22:6n3)	Lipid	Polyunsaturated Fatty Acid (n3 and n6)	19323	LC/MS Neg	100000665	5518	327.3	6217-54-5;	445580	C06429	HMDB02183	75190	94262	105965	142745	88590	106444	168301	151422	142552	107130	133458	105835	115613	65846	56126	68888	125081	144775	184964	182211	138944	205688	119283	156836	23554	204833	90491	29773	173188	80215	54102	33256
983	docosapentaenoate (n3 DPA; 22:5n3)	Lipid	Polyunsaturated Fatty Acid (n3 and n6)	32504	LC/MS Neg	100001181	5574	329.4	2234-74-4 ;	6441454	C16513	HMDB01976	106659	129100	180702	273140	153105	197589	233291	227960	275082	218883	291836	192861	212252	86335	111033	186769	224528	235790	279517	285054	238294	320119	198106	205738	51785	482749	179397	62505	271415	171412	85745	72829
995	docosapentaenoate (n6 DPA; 22:5n6)	Lipid	Polyunsaturated Fatty Acid (n3 and n6)	37478	LC/MS Neg	100001580	5625	329.4	25182-74-5;	6441454	C16513	HMDB13123	136025	152168	173581	244381	115639	162662	235746	176992	175613	189325	177791	207338	160280	82857	101493	150955	205418	225910	282007	217095	216069	303257	229220	195829	26685	352295	109087	15902	245802	119686	67718	73421
3025	ectoine	Xenobiotics	Chemical	35651	LC/MS Pos	100001635	832	143.1	96702-03-3;	126041	C06231		688767	1007451	640862	1336745	2587018	1889352	1585336	2253765	1742189	3087638	4308182	1717058	3088590	922989	1566379	668816	1524318	3995314	4331682	5003882	3926518	5378272	4642822	4340806	1627592	1549655	560397	890276	4053429	2716346	918510	2170002
982	eicosapentaenoate (EPA; 20:5n3)	Lipid	Polyunsaturated Fatty Acid (n3 and n6)	18467	LC/MS Neg	2050	5442	301.3	10-2005-9;10417-94-4;	446284	C06428	HMDB01999	32100	31282	53405	90855	56037	65901	72121	70766	69126	63374	100514	66715	85265	30465	41340	46139	66451	65951	72649	71885	67254	93049	49624	43478	23119	191281	75430	55555	71406	67421	36918	33620
969	eicosenoate (20:1n9 or 11)	Lipid	Long Chain Fatty Acid	33587	LC/MS Neg	100001335	5955	309.4		5282768			778934	288687	743674	385740	198383	287923	391459	261759	388152	544696	559306	491446	322267	607559	682759	537972	540718	278969	272468	235475	274976	253455	275029	287374	535547	613534	796128	782428	312798	337397	147108	747165
2555	equol sulfate	Xenobiotics	Food Component/Plant	40478	LC/MS Neg	100003429	3625	321.2					5657	10383		12030	5619	14202	10633	14537	19461	8855	28593	13395	10799	10876	3667	13973	10828	9850	9555	5659	11638	9258	7385	7332	3030	5212	6524		4599	7619		2823
2558	erythritol	Xenobiotics	Food Component/Plant	20699	GC/MS	100000846	1517.5	217	149-32-6;	222285	C00503	HMDB02994	160270	158231	229490	122451	163125	150273	123781	117572	126150	101470	107065	129849	104856	118107	120991	78102	101315	94811	124226	125571	111944	101972	122366	121590	145926	129591	86595	96643	122785	138330	123567	153110
908	erythronate*	Carbohydrate	Aminosugar Metabolism	33477	GC/MS	100001320	1546.9	292.1	88759-55-1;	2781043		HMDB00613	128557	87229	189287	15389	32918	27222	26318	62321	57266	70197	103732	103782	75317	46310	102403	61939	146231	72663	52392	81533	51131	51630	98527	47384	126419	258024	39640	207227	57986	47684	24729	95743
1333	ethanolamine	Lipid	Phospholipid Metabolism	1497	GC/MS	420	1304	174.1	141-43-5;	700	C00189	HMDB00149	429284	386328		420444	81798	197340	442815	708323	276182	450740	366662	457675	381460	524079	734390	535601	352395	465162	492451	448185	460491	575807	417319	416595	421998	529279	253268	586249	441487	414056	140087	368065
2222	flavin adenine dinucleotide (FAD)	Cofactors and Vitamins	Riboflavin Metabolism	2134	LC/MS Neg	327	2413	784.1	146-14-5;84366-81-4;	643975	C00016	HMDB01248	21238	9720	25016	11880	8129	8630	11564	10052	17102	15823	8430	15054	17509	22396	25024	16693	22180	5820	8660	8889	9492	7816	10653	9605	25188	26494	17616	32107	8724	8743	4170	16920
838	fructose	Carbohydrate	Fructose, Mannose and Galactose Metabolism	577	GC/MS	878	1758	217	57-48-7;	5984	C00095	HMDB00660	161800	256125	6757086	208725	464093	293516	261313	86000	131262	196580	254039	244885	174250	29317	96157	85009	97105	295889	267144	185926	126263	335483	140009	166026	166126	258944	50437	151820	216103	268494	383430	211956
741	fructose-6-phosphate	Carbohydrate	Glycolysis, Gluconeogenesis, and Pyruvate Metabolism	12021	GC/MS	1232	1994.9	315.1	103213-47-4;	69507	C05345	HMDB00124	300522	1337592	37808	1276081	3551090	1756903	2535313	496147	689185	493916	1240318	1993061	1176931	189260	88371	235189	433829	2955293	2545575	1847762	1486242	2771086	727221	893653	1605694	1519061	183267	1568774	1181369	2207343	4710025	2300472
923	fumarate	Energy	TCA Cycle	1643	GC/MS	330	1382.1	245	100-17-8;		C00122	HMDB00134	345601	252520	22853	156924	205110	150891	133189	498006	211742	289634	115623	310056	442689	267685	583293	350961	278040	99928	103002	99021	190782	66848	80194	105055	294220	539180	254505	398107	95030	102550	53509	248251
41	gamma-aminobutyrate (GABA)	Amino Acid	Glutamate Metabolism	1416	GC/MS	141	1539.7	304.1	56-12-2;	119	C00334	HMDB00112	45535	20868		32343	22509	27293	22164	24764	19432	21713	28264	68321	80133	84438	40955	56254	35891	96165	118913	53145	17765	51833	23491	45795	45845	37718		79925	19600	39842	27737	33841
737	glucose	Carbohydrate	Glycolysis, Gluconeogenesis, and Pyruvate Metabolism	20488	GC/MS	572	1866.8	217.1	50-99-7;	79025	C00031	HMDB00122	15235225	21723918	109667048	18272932	21773266	18299484	19502542	19808132	16899860	15120894	18439024	19680728	14156555	8818409	10299810	10997601	14122596	17522736	17459748	18449776	15924073	17743070	14710196	14073264	16647957	16676189	22353054	15926034	16610829	15921559	14065651	16450517
739	glucose 1-phosphate	Carbohydrate	Glycolysis, Gluconeogenesis, and Pyruvate Metabolism	33755	GC/MS	1233	1853	217.1	56401-20-8;	65533	C00103	HMDB01586	58404		221413	129173	294879	153063	163782	96190	92993		131583	231120	179535					160470	313628	192822	126203	194684		56762	241875	310238	60684	222219	135185	207318	382263	267499
738	glucose-6-phosphate (G6P)	Carbohydrate	Glycolysis, Gluconeogenesis, and Pyruvate Metabolism	31260	GC/MS	291	2042.7	387.2	103192-55-8;	5958	C00668	HMDB01401	1018334	5031919		4019944	13191057	5750845	6703852	1580890	2377897	1438457	3877355	7193797	2499218	532224	156644	767642	1254899	9563234	7438349	5793378	2889808	6790555	2063389	2758418	5673103	4918234	769354	5347744	3471383	6360672	17323116	7118049
36	glutamate	Amino Acid	Glutamate Metabolism	57	LC/MS Pos	561	700	148.1	56-86-0;	611	C00025	HMDB00148	2918048	2830425	3248002	3272577	2105073	2087722	2304405	1728485	1847232	2330862	1873868	2403184	1971307	2954551	2743454	3157742	2562278	2015884	1678016	1886858	1953661	1411935	1496645	1680982	3679674	4373557	2112196	3922984	1383785	2371224	1514904	2742918
37	glutamine	Amino Acid	Glutamate Metabolism	53	LC/MS Pos	563	684	147.2	56-85-9;	5961	C00064	HMDB00641	3000140	3216385	2500356	3528035	2727468	2370338	3081090	2257413	3669525	4460557	3551737	4479574	2882064	4697475	3760752	4910206	4480243	2640651	2649588	2824942	2883314	2410065	2123946	2842856	4689319	4141936	2614419	3554852	1901119	2617076	1592509	2401681
352	glutathione, oxidized (GSSG)	Amino Acid	Glutathione Metabolism	27727	LC/MS Pos	448	1535	613.1	103239-24-3;	65359	C00127	HMDB03337	1475919	685760	1572518	554257	215836	232733	294316	263320	507427	639786	469794	765633	444766	1717966	1814261	1147777	1005079	294622	289467	255776	586030	344441	661804	414170	1431185	485468	487604	1928143	217595	467947	361434	1521306
351	glutathione, reduced (GSH)	Amino Acid	Glutathione Metabolism	2127	LC/MS Pos	496	1274	308.1	70-18-8;	124886	C00051	HMDB00125	2393122	2836394	2958937	2017543	1043273	1545286	1504565	1244201	2382078	2710526	1805323	3101185	2273459	2241734	2301431	3078669	2889267	1297588	1071862	1372670	2128814	1557640	1735347	935584	3435680	6622766	2735308	1869127	1249221	2182669	2110680	2889402
757	glycerate	Carbohydrate	Glycolysis, Gluconeogenesis, and Pyruvate Metabolism	1572	GC/MS	1052	1360.7	189	600-19-1;	752	C00258	HMDB00139	68237	122852	328661	119953	500952	260292	176644	71927	50643		120960	112136	74643		41454	24028	68183	143512	152177	88023	64931	256992	120569	130649	126802	137424	33464	150195	167432	146307	204124	238013
1435	glycerol	Lipid	Glycerolipid Metabolism	15122	LC/MS Neg	1254	776	91.1	56-81-5;	753	C00116	HMDB00131	121414	45991	131712	38281		94917	142161	190817	75379	65101	81334	77217	55657	165245	96642	64261	60096		84729	47271	49132	38878	69821		81551	89018	115878	131985	31290			49161
3029	glycerol 2-phosphate	Xenobiotics	Chemical	27728	GC/MS	100001029	1691.8	243	819-83-0;	2526	C02979	HMDB02520	216219	169055	77456	148139	79780	79393	68049	176799	163063	128807	92351	193805	125202	150332	251079	121129	246746	68518	105397	131307	108363	97720	122568	170884	221687	241788	69356	183645	98786	91206	31157	144248
1436	glycerol 3-phosphate (G3P)	Lipid	Glycerolipid Metabolism	15365	GC/MS	100000258	1719.7	357.1	29849-82-9;	754	C00093	HMDB00126	1795244	722355	514441	384070	167105	220409	257573	1467116	1053971	1120608	317456	1292411	689399	1216801	2661538	1073757	2446413	295141	328700	391275	301419	221431	425962	422797	1759782	1915719	1101520	2499622	228290	211966	751790	831248
1336	glycerophosphoethanolamine	Lipid	Phospholipid Metabolism	37455	GC/MS	100001620	1906	357.1	33049-08-0;	123874	C01233	HMDB00114	188135	179652		79152	43628	66100	48135	259121	187552	205038	55843	148372	114323	247104	308572	125035	279274	81986	37414	55565	41650	63860	74082	36255	263521	288483	88382	332266	43811	15624	36663	211006
1330	glycerophosphorylcholine (GPC)	Lipid	Phospholipid Metabolism	15990	LC/MS Pos	100000269	694	258.1	28319-77-9;	71920	C00670	HMDB00086	2541716	1732804	2410158	974652	461234	701269	691170	560008	2379527	2178720	819763	2155737	1783879	2292915	3376530	1874854	3575611	871586	711723	1226844	879745	817699	1231912	1116967	3054241	3266896	1959148	2974882	827718	626726	689707	1516114
1	glycine	Amino Acid	Glycine, Serine and Threonine Metabolism	11777	GC/MS	340	1166	101.9	56-40-6;	750	C00037	HMDB00123	50556944	34839276	2222106	96547096	56293048	58071324	55314224	42767728	54817620	51762808	47207656	69853624	81916528	70798616	58973000	45224448	76921856	17068508	24000100	26577570	26149686	27292698	24628658	32634396	57461300	46367888	21999636	81509840	17399838	20055178	9546136	74960928
3030	glycolate (hydroxyacetate)	Xenobiotics	Chemical	15737	GC/MS	203	1119	177	79-14-1;	757	C00160	HMDB00115		21657	84529	32022		29986		26945	14474	18158	30179	25270	31626	18238			20531	13726	24425		19081		21754	14491		22125	29594	15492		50137		37201
474	glycylglycine	Peptide	Dipeptide	21029	GC/MS	100000898	1757.9	174	556-50-3;	11163	C02037	HMDB11733	120976	96463		119419	84531		128457	171105	115695	217606	112065		178545	213412	304195	94944	82547	71998	67230	93948	131523	97433	100595	77454	94934	125094	65824	108974	62756	30264	59761	129656
477	glycylleucine	Peptide	Dipeptide	34398	LC/MS Pos	100001258	2236	189.1	869-19-2;	92843	C02155	HMDB00759	22049	96684	45058	74755	51733	47894	73122	47358	71060	84290	91328	44499	138955	50332	103483	54720	59561	36428	38038	45939	62277	46547	46537	42775	36088	72051	12488	52047	36655	33632	23625	48510
487	glycylvaline	Peptide	Dipeptide	18357	LC/MS Pos	100000487	1572	175.1	1963-21-9;	97417		HMDB28854	15091	38850	17119	23679	26547	27265	23241	52656	22526	18311	26347	20804	24557	23917	23142	18565	20182	21967	23401	33232	34481	40957	28542	12352		24408		23420	16561	30846		23698
2116	guanosine	Nucleotide	Purine Metabolism, Guanine containing	1573	LC/MS Neg	1099	1675	282.1	118-00-3;	6802	C00387	HMDB00133	113299	81693	92860	70557	50535	61742	60685	62349	79184	89400	79377	91027	100748	106766	89623	78699	121147	53519	55590	47141	59500	49278	52798	59003	102544	120570	65263	168290	49544	54507	37014	100047
2111	guanosine 5'- monophosphate (5'-GMP)	Nucleotide	Purine Metabolism, Guanine containing	2849	LC/MS Pos	347	1300	364	5550-12-9;	6804	C00144	HMDB01397	166650	118247	128274	130585	80391	101050	117494	88729	107063	123374	100780	140352	131979	155751	158642	146607	127057	80798	91972	70404	95565	77178	82142	87240	111701	135032	57437	149248	80079	84451	75998	135187
1071	hexadecanedioate	Lipid	Fatty Acid, Dicarboxylate	35678	LC/MS Neg	100001614	4650	285.2	505-54-4;	10459	C19615	HMDB00672	6812	4865	7570	6236	4567	4765	4632	3934	5954	7529	12430	7933	12486	10328	12927	7023	8461	4188	5648	4181	5247	5038	5879	5568	8373	18194	8392	16604	13845	4037	5396	56465
1153	hexanoylcarnitine	Lipid	Fatty Acid Metabolism(Acyl Carnitine)	32328	LC/MS Pos	100000781	3174	260.2	6920-35-0;	6426853		HMDB00705	49097	25152	57243	35993		48359	20819	33704	35298	77751	67474	52450	87736	95732	61955	58778	54424	110964	92212	94979	91396	132284	117293	220838	34094	38444	30286	42323	98659	52690	47612	130833
62	histamine	Amino Acid	Histidine Metabolism	1574	LC/MS Pos	354	570	112.2	51-45-6;	774	C00388	HMDB00870	221756	201229	402239	217311	162957	166179	161389	138062	327303	250697	266937	241535	444644	372087	615231	267294	358197	94828	144786	193601	197272	136028	136704	138807	293778	477825	198820	485690	70235	146381	106246	263814
50	histidine	Amino Acid	Histidine Metabolism	59	LC/MS Neg	355	757	154.1	5934-29-2;	6274	C00135	HMDB00177	221808	167277	207341	143333	82678	77030	65057	69952	121538	227244	116207	137262	147786	222816	304170	189487	315779	47654	48174	54155	75756	44644	75424	63257	202321	220772	183896	250926	24749	71420	57778	180582
496	histidylleucine	Peptide	Dipeptide	40061	LC/MS Pos	100003162	1482	269.2	7763-65-7;	1890086992010			12204	18141	14596	23026	13309	14042	19962	11838	20145	23868	15597	12889	32687		34779	19666	16482	8526	24846	20068	18717	12948	18446	14878	17007	11630		7941	10516	9319	4447	8795
383	homocarnosine	Peptide	Dipeptide Derivative	1633	LC/MS Neg	41	862	239.2	3650-73-5;	10243361	C00884	HMDB00745	30895	170943	65763	173710	154585	57894	117014	79821	75025	156891	136673	32724	111448	40096	39236	46588	72133	34186	49576	86849	106793	137666	110136	63697		7606			5922	36562	20910	32724
18	homoserine	Amino Acid	Glycine, Serine and Threonine Metabolism	23642	GC/MS	100000458	1471	218.1	672-15-1;	12647	C00263	HMDB00719	43291	16673		69538	54735	41253	34453		33733	21942	31148	41015	14504	20779	25543	16421	25474		30396			12981	13294	40792	32057			37797	17397	11287		30878
293	hypotaurine	Amino Acid	Methionine, Cysteine, SAM and Taurine Metabolism	590	GC/MS	358	1598.5	188	300-84-5;	107812	C00519	HMDB00965	2492184	938825	54099	1243801	828900	689221	1195739	3569856	1946694	4051583	2496072	3741418	4858398	18087490	10196859	4529986	3820417	1405602	2678993	2243988	2172146	1282199	1794330	2505039	4034441	5969641	1459934	14604390	2615171	1613009	436771	2416756
2064	hypoxanthine	Nucleotide	Purine Metabolism, (Hypo)Xanthine/Inosine containing	3127	LC/MS Neg	171	1313	135.1	68-94-0;	790	C00262	HMDB00157	200815	52899	243359	94375	18803	43631	23127	46529	55543	130390	67242	100133	102133	231951	257772	103644	215015	5195	19702	26269	43148	17509	38539	63755	162141	229306	234609	265384	37274	10719	14308	114683
2063	inosine	Nucleotide	Purine Metabolism, (Hypo)Xanthine/Inosine containing	1123	LC/MS Neg	361	1600	267.2	58-63-9;	6021	C00294	HMDB00195	1265093	1740386	1303189	1373144	1509223	1570809	1343383	1628702	1524252	1776458	1559164	1685560	1890589	1272791	1293090	1251828	1888306	1611886	1713496	1657814	1689688	1674439	1633656	1719263	1414623	1591778	849009	1611983	1633903	1590521	1271650	1621993
2062	inosine 5'-monophosphate (IMP)	Nucleotide	Purine Metabolism, (Hypo)Xanthine/Inosine containing	2133	LC/MS Pos	362	1310	349	4691-65-0;	8582	C00130	HMDB00175	1836655	3849817	2979355	3736861	5850300	4766637	3681938	4254386	3242380	3612339	3313797	3536954	3519995	2203946	2994037	3469581	2993740	5091711	4930354	5175840	4863423	5074709	5029197	5415821	2671613	2314136	1634945	1884407	5386141	4534197	3825379	3155036
1308	inositol 1-phosphate (I1P)	Lipid	Inositol Metabolism	1481	GC/MS	370	2057.8	318.1	106032-59-1;	440194	C04006	HMDB00213	197261	61772	199145	136164	19177	134769	98920	167067	123811	120128	114607	125745	121293	115731	194771	126829	198780	104800	82073	56741	109145	78454	73716	102044	176057	261282	164624	241933	95220	88291	33781	156694
744	Isobar: fructose 1,6-diphosphate, glucose 1,6-diphosphate, myo-inositol 1,4 or 1,3-diphosphate	Carbohydrate	Glycolysis, Gluconeogenesis, and Pyruvate Metabolism	36984	LC/MS Neg	100002180	572	339					4715	6601	6051	6629	8447	7876	10573	9364	8774	11391	15682	15489	10104	5326			10055	9863	29764	15406	13677	39545	24054	31688	5881	10513	4313	10395	34562	10687	15216	13938
767	Isobar: pentulose 5-phosphates	Carbohydrate	Pentose Phosphate Pathway	37288	GC/MS	100002179	1935	357.2			C00199		180487	286041		417817	197261	242378	201882	325609	472538	597859	409336	491756	455331	264082	407694	316626	551286	237888	209006	187084	184914	164268	505355	251738	277445	326841	315909	52848	242581	115807	72164	160864
875	Isobar: UDP-acetylglucosamine, UDP-acetylgalactosamine	Carbohydrate	Nucleotide Sugar	38673	LC/MS Pos	100002957	963	607.7					156100	60230	139198	51669	17665	24011	42227	23763	60399	72675	42386	78316	56108	140958	123591	85001	99370	20023	20260	22237	29607	19877	26156	25720	115688	112982	128392	224814	26515	30729	23181	120501
261	isobutyrylcarnitine	Amino Acid	Leucine, Isoleucine and Valine Metabolism	33441	LC/MS Pos	100001055	1941	232.2	25518-49-4;	168379		HMDB00736	45556	96517	49988	33015	56684	112271	77952	24491	38593	80427	106947	44963	59919	30425	91304	25714	95181	252905	579732	413783	201598	873079	246735	1186458	26926	52027	57772	59971	490302	109780	119855	63214
246	isoleucine	Amino Acid	Leucine, Isoleucine and Valine Metabolism	1125	LC/MS Pos	376	1614	132.1	73-32-5;	6306	C00407	HMDB00172	5302218	4130551	4917451	3378813	2685075	2671279	3203480	2015383	4482846	6784966	3825081	4958497	6398206	6805512	9031713	5423900	8578372	3362817	3945206	4964692	4280868	3706100	5552983	4159428	5047491	5381600	3908381	6359108	3472806	2622656	2201904	5664902
520	isoleucylthreonine	Peptide	Dipeptide	42968	LC/MS Neg	100003175	2250	231.3						6687		3994	5366								2889		4948	2607	4860	3570
225	isovalerylcarnitine	Amino Acid	Leucine, Isoleucine and Valine Metabolism	34407	LC/MS Pos	100001393	2533	246.2	31023-24-2;	6426851		HMDB00688	164495	263431	134477	88963	131255	422551	303108	114937	70377	258123	213154	105474	146376	95476	117398	90781	262093	310298	599768	337907	280235	781473	367244	1352022	71565	72406	96662	158121	690806	163235	145900	252501
754	lactate	Carbohydrate	Glycolysis, Gluconeogenesis, and Pyruvate Metabolism	527	GC/MS	482	1102.8	116.9	79-33-4;	612	C00186	HMDB00190	388682784	634203328	158338256	585887552	813212864	724954496	718982592	402133024	514778208	555168896	599006848	575599104	533129504	367050432	404715456	419766560	448650688	725054208	734277568	739688320	718975488	752509632	708631424	669199680	372163104	448451264	238423968	307414336	656144704	649249984	529247744	442396480
1499	lathosterol	Lipid	Sterol	39864	GC/MS	100001105	2337	255.2	80-99-9 ;	65728	C01189	HMDB01170			62889
217	leucine	Amino Acid	Leucine, Isoleucine and Valine Metabolism	60	LC/MS Pos	397	1674	132.2	61-90-5;	6106	C00123	HMDB00687	10578567	9171597	14598454	8063320	6047464	5841052	6504536	4361066	8453383	12667552	7209445	8113282	12134890	12127739	16380502	11821079	15589453	6556713	6461900	6733763	7639864	6835282	8845211	6907372	10360666	12381448	7378177	12446222	6290378	4840068	3832556	11704665
988	linoleate (18:2n6)	Lipid	Polyunsaturated Fatty Acid (n3 and n6)	1105	LC/MS Neg	180	5533	279.3	60-33-3;	5280450	C01595	HMDB00673	10728674	12198654	17633004	18377132	10179439	15325608	12174098	11674067	15010561	14643644	20115250	17079280	13545208	7425493	12058479	15024118	19708538	10957184	8848725	7793517	9684637	8927259	9075816	10891140	4353774	20731968	20361284	1774672	11734323	8040653	4722888	11174617
990	linolenate [alpha or gamma; (18:3n3 or 6)]	Lipid	Polyunsaturated Fatty Acid (n3 and n6)	34035	LC/MS Neg	100001337	5450	277.3		5280934	C06427		345734	471452	744523	1067997	348168	677537	592557	609238	617563	589096	1206397	580428	761738	270079	491566	711076	852092	405358	444552	357379	487116	417500	367302	432397	118900	1348306	1363388	54074	579147	419573	188427	356353
69	lysine	Amino Acid	Lysine Metabolism	1301	LC/MS Pos	407	603	147.2	56-87-1;	5962	C00047	HMDB00182	464610	170903	264698	234329	217730	201418	238187	95593	295494	622214	278803	281596	485305	591237	736188	385175	723828	371829	331974	458177	504727	467776	532231	527173	328217	382598	434638	390056	291823	221748	226256	355505
924	malate	Energy	TCA Cycle	1303	GC/MS	409	1502	233	6915-15-7;	525	C00149	HMDB00156	1755740	1232125	65855	1053933	1002733	543107	606483	1879967	868607	1005867	650966	1284033	1028323	1610529	1531745	1268665	1208585	644891	459075	637889	616909	328251	497585	484929	1721754	2572560	1289489	1883473	456039	667522	315145	1330765
802	maltose	Carbohydrate	Glycogen Metabolism	15804	GC/MS	913	2176.2	204.1	6363-53-7;	10991489	C00208	HMDB00163	234218	338372		258773	167959	198616	235435	261081	199071	343990	261247	508812	205913	226707	166924	205169	308386	175221	189038	239150	242726	134468	150001	208690	634233	730069	363151	837556	275833	282938	301383	382623
799	maltotriose	Carbohydrate	Glycogen Metabolism	15877	GC/MS	100000276	2419	204	1109-28-0;	439586	C01835	HMDB01262	705973	505635		415112	102015	250576	412073	556853	262209	304768	270116	377281	118222	247709	288005	377474	97591		265759	192824	333629	265236	175641		1920965	1872331	444815	2907582	429984	293502	307685	381975
848	mannitol	Carbohydrate	Fructose, Mannose and Galactose Metabolism	15335	GC/MS	100000277	1839	319.1	69-65-8;	6251	C00392	HMDB00765	94690	158608	112480	55816	32079	70813	79372				34765		24596	24258	33326		29669		26337		23488	11586		28290	36231	69224	57725	46538	43897	112806	49036	103291
844	mannose	Carbohydrate	Fructose, Mannose and Galactose Metabolism	584	GC/MS	803	1753.5	204	3458-28-4;	18950	C00159	HMDB00169	546933	636913	4184711	437212	746425	590785	487082	526113	497770	427233	639337	663035	442432	520717	493476	381869	385870	519541	710867	429947	385102	438358	255141	347555	634021	653065	675489	662268	411414	490891	558917	619585
845	mannose-6-phosphate	Carbohydrate	Fructose, Mannose and Galactose Metabolism	1470	GC/MS	294	2035.9	387.2	70442-25-0;104872-94-8;	439198	C00275	HMDB01078	149749	713128		619130	1644797	672303	932321	219594	334227	216471	634228	864913	436521	80089	49201	121281	167596	1336316	1064394	792394	430109	1023519	336343	421353	677018	681310	124952	669367	461797	857957	2389867	1142676
953	margarate (17:0)	Lipid	Long Chain Fatty Acid	1121	LC/MS Neg	891	5733	269.3	506-12-7;	10465		HMDB02259	531961	307975	486262	538489	307735	315432	357353	318562	427425	399635	545279	447987	324448	451418	440637	462497	431334	416331	406192	295927	345416	356570	374258	286382	515765	340230	382796	588808	379627	317947	214253	523892
999	mead acid (20:3n9)	Lipid	Polyunsaturated Fatty Acid (n3 and n6)	35174	LC/MS Neg	100001472	5642	305.4	20590-32-3;	5312531		HMDB10378	111430	60805	87296	105936	39833	72122	155661	61773	80768	85551	76710	87258	54250	80507	82302	76146	128413	114559	92280	59535	75987	57275	71266	55927	98556	295612	105124	188998	92342	135321	52199	116299
267	methionine	Amino Acid	Methionine, Cysteine, SAM and Taurine Metabolism	1302	LC/MS Pos	415	1252	150.1	63-68-3;	6137	C00073	HMDB00696	1895563	1501100	2439998	1188420	1289580	1072653	954028	965497	1285014	1905263	1586078	1406089	2190166	2088169	2896686	2057827	2508578	895207	1170101	1358554	990891	1247365	1114032	1079544	1441983	1768449	1490505	1806988	884186	691463	715824	1218289
272	methionine sulfoxide	Amino Acid	Methionine, Cysteine, SAM and Taurine Metabolism	18374	LC/MS Pos	100000039	729	166.1	3226-65-1;	158980	C02989	HMDB02005		48838	36578	45773	49482	43181	39014	41760		33734	36558	42691	36078	36311	42973	41564	46338	34502		28224	29537	26902	33795	35629	54856	40020	25175	48807	22929	36391	37749	32120
2194	methylphosphate	Nucleotide	Purine and Pyrimidine Metabolism	37070	GC/MS	100001805	1221	241	7023-27-0;	13130			310610	159560	377963	198695	117291	167288	178287	312862	224591	180129	284157	164552	289542	228941	299475	218136	145784	160277	278094	227587	343531	342577	261609	219158	188258	263961	287307	334547	256809	276922	62450	119409
1300	myo-inositol	Lipid	Inositol Metabolism	19934	GC/MS	363	1924.9	217	87-89-8;	892	C00137	HMDB00211	36688544	15530332	1581249	15340264	8914206	10781167	12915255	23921320	16166707	17703774	13097805	33306538	15188133	38221448	32016056	20671106	21629352	8557454	12013575	8822017	10386365	8225460	9983840	11033307	33673928	43131564	50668476	42740700	10350386	10557954	9408441	17708786
947	myristate (14:0)	Lipid	Long Chain Fatty Acid	1365	LC/MS Neg	519	5439	227.3	544-63-8;	11005	C06424	HMDB00806	684727	521174	801710	654536	468243	598447	564110	507719	565498	579713	784969	679041	582116	676630	783685	699365	664513	512366	553284	506368	525156	582004	509935	509123	783940	900836	1055316	829870	620771	552184	437390	733179
31	N-acetylaspartate (NAA)	Amino Acid	Alanine and Aspartate Metabolism	22185	LC/MS Pos	100000787	1222	176.1	997-55-7;997-55-7 ;	65065	C01042	HMDB00812	396166	123805	481615	90647	16561	23847	25995	18009	123443	35463	51203	228861	85298	431578	350506	71086	203051	24780	16766	23611	28616	14426	19684	36241	577783	340326	190943	673548	42704	28847	32935	231014
382	N-acetylcarnosine	Peptide	Dipeptide Derivative	43488	LC/MS Neg	100004046	1214	267.2	56353-15-2;	9903482			40422	53001	41046	21163	60380	42145	99643	68614	57774	94964	135936	55352	105256	68429	50730	33819	57067	125295	118806	141743	145671	126962	220282	118909	26920	45953	77569	24304	77296	205114	82597	137281
268	N-acetylmethionine	Amino Acid	Methionine, Cysteine, SAM and Taurine Metabolism	1589	LC/MS Neg	1083	1805	190.1	65-82-7;	448580	C02712	HMDB11745	45931	28303	64196	27964	19639	19000	19421	15812	33998	45542	26146	34987	49630	55941	87075	45961	53087	16556	16168	16697	18709	18070	19567	20091	48039	41238	33290	67593	14335	12645	6645	37245
15	N-acetylthreonine	Amino Acid	Glycine, Serine and Threonine Metabolism	33939	LC/MS Neg	100001274	846	160.1	17093-74-2;	152204	C01118		19275	8274	10041	11604	9032	9967	6211	9376	10043	11926	9910	15298	12624	15386	17913	10132	17379	5683	6593	7546	7581	8738	10211	9913	10597	16407	14728	23618	7232	7072	5433	16242
315	N-delta-acetylornithine*	Amino Acid	Urea cycle; Arginine and Proline Metabolism	43249	LC/MS Pos	100004523	836.2	175.1		9920500			402852	365223	446223	421314	405265	342408	337514	348522	240837	251396	264640	381915	479235	258521	326940	366986	255078	290506	286742	201679	282772	223489	287113	217468	175468	228845	173204	177149	126150	136970	103784	183833
49	N-methyl-4-aminobutyric acid	Amino Acid	Glutamate Metabolism	39577	GC/MS	100003152	1379.8	116.1	1119-48-8;	155004270703			383034	204153	21249	404182	324058	297169	208355	178521	121580	257059	346718	178542	221916	237392	127069	62723	180010	162262	249160	279110	213134	311422	310531	381763	257132	170567	47654	263878	289146	212819	126364	256228
71	N6-acetyllysine	Amino Acid	Lysine Metabolism	36752	LC/MS Neg	100001734	1056	187.1	692-04-6;	92832	C02727	HMDB00206	10621	4636	10863	7421	2906	3286	7389		5865	6785	6051	8723	7850	9280	11550	6372	8881				6119		3813	4325	9782	7659	11988	13475		7820	4810	13005
2199	nicotinamide	Cofactors and Vitamins	Nicotinate and Nicotinamide Metabolism	594	LC/MS Pos	432	1267	123.1	98-92-0;	936	C00153	HMDB01406	6200484	10043196	6700766	4650844	9206732	7548821	6010945	5357939	6821186	10632859	7691930	11808464	7025067	9417458	7194909	8482666	5685460	5773203	5176518	8390438	7134734	6818606	6993373	9370991	7705980	6248000	4731745	9190431	12595844	5733743	4148667	5408245
2203	nicotinamide adenine dinucleotide (NAD+)	Cofactors and Vitamins	Nicotinate and Nicotinamide Metabolism	5278	LC/MS Neg	1310	1411	661.8	53-84-9;	5893	C00003	HMDB00902	145543	418449	313372	497524	908847	718639	670023	752780	645541	585921	544772	549198	941185	292669	609667	441357	733003	344354	859814	913139	592611	1082172	430641	814813	198708	103526	167520	34391	516647	519978	549253	282491
2196	nicotinate	Cofactors and Vitamins	Nicotinate and Nicotinamide Metabolism	1504	LC/MS Neg	567	1221	122.1	59-67-6;	938	C00253	HMDB01488	46901	36315	65936	42515	30140	31831	45334	65923	43993	36800	45769	34344	69821	55309	58680	43779	32401	43247	56871	54644	68127	59862	42536	41476	34938	38071	39465	46204	46292	55926	30587	33075
957	oleate (18:1n9)	Lipid	Long Chain Fatty Acid	1359	GC/MS	442	1984.4	339.2	112-80-1;	445639	C00712	HMDB00207	1505770	967518	3530561	1572129	704496	1058022	1167756	1720660	1206194	1049862	1695336	1554562	1106418	1542253	1432357	1378534	1098691	1163097	1051759	923931	1171300	1027360	930257	1094189	1576864	1729246	1968400	1951533	1271044	1145307	705735	1562436
1165	oleoylcarnitine	Lipid	Fatty Acid Metabolism(Acyl Carnitine)	35160	LC/MS Pos	100001501	5202	426.4	38677-66-6;	644139253477789		HMDB05065	130334	69438	77399	99696	99437	82018	95858	30742	59109	183193	85586	168193	134785	123831	106015	79553	90056	126639	157326	111118	100463	137702	222191	66216	67882	35973	32429	108005	126432	137558	45370	216848
360	ophthalmate	Amino Acid	Glutathione Metabolism	34592	LC/MS Pos	100001311	1457	290.1	495-27-2;	7018721		HMDB05765	203506	69981	113972	48425	60976	38424	36964	59995	45533	52254	53011	79758	54226	104273	107098	57242	76317	39733	63848	30116	25974	61719	58153	52110	174677	169526	98815	185859	33138	25995	38613	93681
302	ornithine	Amino Acid	Urea cycle; Arginine and Proline Metabolism	1493	GC/MS	444	1763.8	142	3184-13-2;	6262	C00077	HMDB03374	514963	401501	351887	391063	538311	293088	399627	418006	260940	374458	311542	213359	299192	316057	401844	262301	191709	245797	398136	344686	428673	343153	378272	386685	250992	264761	289051	360283	281406	215368	127096	255674
122	p-cresol sulfate	Amino Acid	Phenylalanine and Tyrosine Metabolism	36103	LC/MS Neg	100001315	2896	187.1	3233-57-7;	4615423	C01468	HMDB11635	40175	14359	5458	5222	16665	12339	9935	6046	14722	11927	17581	21975	20178	21726	19510	14120	20680	21963	25115	8946	8247	23392	20392	10151		4163	4705	5364				10824
950	palmitate (16:0)	Lipid	Long Chain Fatty Acid	1336	LC/MS Neg	424	5619	255.3	57-10-3;	985	C00249	HMDB00220	17311642	10688442	18759044	15438295	10236351	13757632	11985611	10663562	12525231	13296526	17311550	17517670	11826632	14861310	17355852	14066576	16835706	11159003	10381641	9510831	10219999	10294635	10145646	11067973	18218642	21648708	24253806	18372106	12284376	10269100	8833886	18101260
951	palmitoleate (16:1n7)	Lipid	Long Chain Fatty Acid	33447	LC/MS Neg	452	5477	253.3	373-49-9;	445638	C08362	HMDB03229	1240110	474889	1518441	1123894	611166	960978	846368	726133	1111305	1157515	1812507	1681475	1062485	1134049	1803058	1246653	1719950	776566	532533	547928	722702	616097	610470	731227	2411572	3381845	3628988	2861513	1153508	1271436	622471	3133527
1472	palmitoyl sphingomyelin	Lipid	Sphingolipid Metabolism	37506	GC/MS	100002107	2524	311.3	6254-89-3;	9939941			5564571	3448182	12459460	4001371	2844298	2993479	4033089	4480067	4085928	3262304	5109381	4828883	2637628	4409711	4824097	3239194	4040656	2273752	2595232	2440735	2932156	3148684	3192977	3083894	4601671	5375373	3237560	7098648	2275996	2439346	1239408	4295554
1162	palmitoylcarnitine	Lipid	Fatty Acid Metabolism(Acyl Carnitine)	22189	LC/MS Pos	100000776	5179	400.4	6865-14-1;	461	C02990	HMDB00222	141379	42586	101674	85670	30529	53486	52187	27741	65031	185821	69121	184706	158592	197965	185608	92320	137764	172095	159068	157829	161056	123602	306502	64738	124149	49096	28713	241551	131943	115033	55696	254981
2224	pantothenate	Cofactors and Vitamins	Pantothenate and CoA Metabolism	1508	LC/MS Pos	1024	2218	220.1	137-08-6;	6613	C00864	HMDB00210	1064528	1009318	1718504	1739571	1649486	1267188	1700323	1642918	899316	1206143	1272645	1158701	1160959	1105628	1292426	790971	1201597	1435322	1222265	1281929	1191383	1340810	1258716	1087868	648059	554695	533879	832854	567518	744279	383047	823744
949	pentadecanoate (15:0)	Lipid	Long Chain Fatty Acid	1361	LC/MS Neg	980	5522	241.3	1002-84-2;10002-84-2;	13849	C16537	HMDB00826	278429	277412	261104	246378	246059	186358	193179	177886	230219	199827	252197	318187	215270	258139	276252	236015	230671	218907	226374	208263	177020	194554	257117	212281	458630	176395	221100	393261	202792	204777	132136	338049
93	phenylalanine	Amino Acid	Phenylalanine and Tyrosine Metabolism	64	LC/MS Pos	460	2056	166.1	63-91-2;	6140	C00079	HMDB00159	8041337	7039219	10331593	7137122	5932941	5907839	6586399	4786932	6882321	10602760	7170302	6611765	9178976	9531672	13071138	8236571	10216036	5904333	6031563	6906777	7360177	6470224	6791081	7050960	7585704	8478374	5514271	9553437	6191704	4870962	3212254	7800441
581	phenylalanylglycine	Peptide	Dipeptide	41370	LC/MS Neg	100003588	2460.8	221.1	721-90-4;	98207				8820		3272	2362					2715		2403	3281		8691	3282	4622
935	phosphate	Energy	Oxidative Phosphorylation	11438	GC/MS	461	1307.7	298.9	7664-38-2 ;	1061	C00009	HMDB01429	379107040	541034944	117484960	502602272	604593408	557520000	583198016	413597792	483908928	549787328	481849952	545605184	493106176	374690624	453898848	459352288	482323808	561067456	566269056	591770112	599709504	552093248	602499584	562643776	382674752	396986656	235086896	344295104	511737568	494526208	374222976	437818816
1334	phosphoethanolamine	Lipid	Phospholipid Metabolism	1600	LC/MS Neg	1026	644	140.1	1071-23-4;	1015	C00346	HMDB00224	35447	9692	27529	10867	4129	5953	8991	6704	12273	11996	12414	14070	14158	36409	24667	20239	22430	4840	4964	5605	7306	4669	5912	7010	28078	38847	37618	54860	7673	7739	7073	22881
1302	pinitol	Lipid	Inositol Metabolism	37086	GC/MS	100001860	1773	318.1	10284-63-6;	164619	C03844	HMDB34219	101175	56883		27741	30405	24831	42908	74439	34211	31829	23890	47853	55687	30979	62116	32092	46507	31417	54679	44277	39295	17166	32591	43650	61688	46560	54186	73493	45138	33801	38255	70648
86	pipecolate	Amino Acid	Lysine Metabolism	1444	GC/MS	1025	1396.1	156	4043-87-2;	849	C00408	HMDB00070	116258	195801	199087	142709	198332	160402	178300	143084	132032	190111	321715	172273	114511	127855	135543	186071	127849	140769	175768	166072	192097	192071	189896	200386	142258	199283	177701	247354	157814	133578	134652	230656
323	pro-hydroxy-pro	Amino Acid	Urea cycle; Arginine and Proline Metabolism	35127	LC/MS Pos	100001167	960	229.2	18684-24-7;	11673055		HMDB06695	159632	122996	201466	74184	30480	76952	28393	45896	99548	130821	99817	107549	114993	142828	166663	81688	109385	24469	58447	36122	58396	26421	46303	40531	165922	141086	211903	244415	55288	61701	43711	161864
303	proline	Amino Acid	Urea cycle; Arginine and Proline Metabolism	1898	LC/MS Pos	480	796	116.1	147-85-3;	145742	C00148	HMDB00162	3627272	5946104	2928302	4856623	6344786	6077843	7660429	7769582	1907536	5839355	7733859	2122307	3746119	3607882	4160804	2414543	3964301	5694544	4793632	5111320	4690251	6250672	6851374	3820797	2533959	2154803	2180482	3281167	4719011	7123608	3117090	5098599
592	prolylalanine	Peptide	Dipeptide	40705	LC/MS Pos	100003668	925	187.1	6422-36-2;	418041			108681	55619	45517	79147	74902	30126	32129	33906	104816	82822		30192	45609	79899	75991	82855	67902	65489	47710	26389	26814	62329	72716	26555	40831	72762		110356	78168	20078		88615
1136	propionylcarnitine	Lipid	Fatty Acid Metabolism (also BCAA Metabolism)	32452	LC/MS Pos	100001162	1589	218.2	17298-37-2 ;	107738	C03017	HMDB00824	778574	133586	868349	303195	495517	408417	1509731	191986	234124	788228	336673	436329	441395	574663	814285	285514	1985250	610310	1002706	2010880	715793	1188939	298080	2203825	682074	570242	985028	1129849	1583839	298972	342382	955806
337	putrescine	Amino Acid	Polyamine Metabolism	1408	GC/MS	49	1705.8	174	110-60-1;	1045	C00134	HMDB01414	1062510	628744		564402	182952	184902	478592	655560	894434	755154	710885	931369	1391522	3236299	1210121	959077	424416	563281	426644	423413	621524	368081	477273	523073	764506	806443	394079	1180692	296492	301351	182041	1007371
2294	pyridoxate	Cofactors and Vitamins	Vitamin B6 Metabolism	31555	LC/MS Neg	100001121	2210	182.1	82-82-6 ;	6723	C00847	HMDB00017										4883	2809		4517				5347	6899	4110	3689	6203	4204	2888	4883
47	pyroglutamine*	Amino Acid	Glutamate Metabolism	32672	LC/MS Pos	100001540	764	129.2	2353-44-8;	134508			206624	323586	167314	330701	557246	460383	385833	413311	258767	501057	499590	272995	408179	188177	245142	235106	208042	746513	636750	606294	727366	706016	730846	697657	316245	379838	149850	182428	657527	601727	458111	381931
753	pyruvate	Carbohydrate	Glycolysis, Gluconeogenesis, and Pyruvate Metabolism	599	GC/MS	823	1130.6	217	127-17-3;	1060	C00022	HMDB00243	123339	291812	294390	268511	598178	487417	462015	80211	343168	249880	466006	204898	187366	102197	90551	87466	177324	468661	499474	366102	472162	587635	707029	339580	58643	67855	80929	51998	457505	558017	348373	249941
771	ribose	Carbohydrate	Pentose Metabolism	12080	GC/MS	914	1639.2	204	50-69-1;	5779	C00121	HMDB00283	61656	51464		91685	47180	72724	38727	45958	116440	36359		73145	31277		55715	16435	50525		33371				70798		44494	51549	45392	29914		30902
762	ribose 5-phosphate	Carbohydrate	Pentose Phosphate Pathway	561	GC/MS	19	1928.4	315.1	18265-46-8;108321-05-7;	447634	C00117	HMDB00618	153718	239657		70428	94479	134155	85123	52762	261109	235240	263987	91546	70239	84786	173533	50012	102292	63067	84700	141729	64064		321056	72398	73070	126066	140015		80987	208105	76031	27101
769	ribulose	Carbohydrate	Pentose Metabolism	35855	GC/MS	100000147	1662	306.1	488-84-6;	151261	C00309	HMDB00621	18057	27377	4239	31048	25988	26330		15161	50463	11091	15873	28164	24773	23524	37509	29514	46907			24184			10561	15735	33378	65872	23547	13893		5593
275	S-adenosylhomocysteine (SAH)	Amino Acid	Methionine, Cysteine, SAM and Taurine Metabolism	15948	LC/MS Neg	197	1821	383.1	979-92-0;	439155	C00021	HMDB00939	26476	42282	36173	26311	49348	33253	66572	48045	27308	54121	29746	26565	37662	26772	24467	16839	24399	34567	30177	41920	43324	38494	40031	31145	39746	23322	71543	37589	28260	29821	31665	49392
4	sarcosine (N-Methylglycine)	Amino Acid	Glycine, Serine and Threonine Metabolism	1516	GC/MS	1023	1182.9	116	107-97-1;	1088	C00213	HMDB00271	1192813	903109		1209481	981669	1247843	938955	1361041	1210440	1052951	934272	1586112	1254268	1119031	1268925	1258277	1060432	678409	724830	765419	853633	660111	723824	702980	1256646	1048637	610330	1523327	567868	738303	548563	989620
765	sedoheptulose-7-phosphate	Carbohydrate	Pentose Phosphate Pathway	35649	LC/MS Neg	100001628	622	289.1	2646-35-7;	616	C05382	HMDB01068	351852	164751	396331	118778	34635	46111	60662	55778	143388	258844	141453	236628	116741	366566	384885	234317	260719	42128	47385	33887	67777	37062	48929	45389	326195	396447	242490	289278	32246	52863	36793	213983
9	serine	Amino Acid	Glycine, Serine and Threonine Metabolism	1648	GC/MS	503	1389.1	204	56-45-1;	5951	C00065	HMDB00187	30583040	21498524	1540485	26942722	19304364	17294866	16379244	24747438	28347636	35772300	29888550	47066640	25964392	43920632	43807072	34770020	41967248	13835509	18311868	19330502	22724398	16708732	17657428	27267508	31570540	31050762	18414034	32656098	11719591	14454548	8138416	29385876
620	serylisoleucine*	Peptide	Dipeptide	40193	LC/MS Pos	100003201	2021	219.2	510-791-9560;					117126		82019	218219	78294	168051	108653	21701	16407	88810	16740	49027					147792	101399	122172	78969	159200	46843	43981					71978	94274	36134	16045
621	serylleucine	Peptide	Dipeptide	40066	LC/MS Pos	100003202	2106	219.2	6665-16-3;				28978	108660	57780	83556	121658	63888	91102	56411	90817	54359	96871	24617	60162	32827	37909	41233	33066	82788	59941	80301	60710	95930	31017	40950	45864	40911		52511	35344	58829		34719
623	serylphenyalanine	Peptide	Dipeptide	40054	LC/MS Pos	100003253	2348	253.2						124067	33376	87703	104562	58559	82762	58566	46533	44859	72193	38300	61195	24107	45865	41420	40499	94062	69115	69444	78999	96263	54884	47139	20689	33307	10141	20654	68649	65832	18106	40718
627	serylvaline	Peptide	Dipeptide	42058	LC/MS Pos	100003522	1501	205.1	51782-06-0;					121700		42907	82234	69080	158034	103424		31529	41934	29366	30411		17966			171086	121691	91540	58945	140688	65411	42615	19630				76733	147908	43009
841	sorbitol	Carbohydrate	Fructose, Mannose and Galactose Metabolism	15053	GC/MS	506	1843	319.1	6706-59-8;	5780	C00794	HMDB00247	91089	20669		16950	16942	27881	22167	61610	32639		17766	44865		24272	58544	38842	32818		12346		32839				33937	60868	71843	82765			15380	27980
339	spermidine	Amino Acid	Polyamine Metabolism	485	LC/MS Pos	50	533	146.2	124-20-9;	1102	C00315	HMDB01257	102190	213170	147902	179081	250116	155873	203126	148588	120801	152058	169056	171420	122877	167176	159346	130846	130850	207737	159376	113727	189530	222257	118958	195070	129534	120969	75189	135135	165779	192429	82696	242632
1469	sphinganine	Lipid	Sphingolipid Metabolism	17769	LC/MS Pos	313	5175	302.3	3102-56-5;	3126	C00836	HMDB00269	60027	81969	42723	52932	28897	35811	61286	26072	44622	33014	61527	44779	56118	39829	32779	37346	12847	27116	51456	19631	23037		28216	54263	103904	132276	19792	71346	51909	47734		270861
1478	sphingosine	Lipid	Sphingolipid Metabolism	17747	LC/MS Pos	297	5197	300.2	123-78-4;	5353955	C00319	HMDB00252	172192	185513	142312	205895	149002	129947	220392	84732	152808	183400	136988	181785	160234	194243	217127	151745	184079	180067	145675	153642	151520	172087	143191	184143	210293	194177	80715	281849	153732	125231	95830	222279
955	stearate (18:0)	Lipid	Long Chain Fatty Acid	1358	LC/MS Neg	439	5886	283.4	57-11-4;	5281	C01530	HMDB00827	16025831	11172984	14843081	14529402	11344863	13047966	11971352	10847538	12239054	12877980	13954923	14087510	10310051	14757487	13362575	13230720	13231551	11701712	12079151	10692880	10578361	11560501	11099540	10938023	13745776	16234888	15691390	15320515	12835022	10595398	9598298	14887033
1473	stearoyl sphingomyelin	Lipid	Sphingolipid Metabolism	19503	GC/MS	1538	2645	311.3	85187-10-6;85187-10-6 ;	6453725	C00550	HMDB01348	1933668	2244297	1547928	2784918	3210296	2996740	3092443	1450770	2261461	1869040	2019543	1354966	1396589	1241371	1875748	1478448	1652867	2698657	2320047	2525088	2161189	2305577	2650766	2519319	2090519	2596062	1169840	2047159	2467836	2265614	856131	1788092
922	succinate	Energy	TCA Cycle	1437	GC/MS	252	1348	247	110-15-6;	1110	C00042	HMDB00254	7696	26205	27470	32918	34012	17929	19420	28164		7020		37260	14434	14089		10536	15867	17267	19492	11314		5938	5247	16065		17022	25169		12813	6792	20492
294	taurine	Amino Acid	Methionine, Cysteine, SAM and Taurine Metabolism	32975	LC/MS Pos	512	687	126.1	107-35-7;	1123	C00245	HMDB00251	260179	143327	424669	138696	82321	109183	103813	74288	236383	71973	84178	324424	179818	217308	346622	302944	261065	75502	83263	66186	75554	89996	81134	107947	399451	514823	296682	391799	134048	93685	107795	214456
1652	taurochenodeoxycholate	Lipid	Primary Bile Acid Metabolism	18494	LC/MS Neg	1629	5218	498.3	6009-98-9;	387316	C05465	HMDB00951	74886	51601	67545	53529	44388	97953	94604	547886	31328	35157	41241	970021	23714	88988	70332	62808	50710	28438	83456	57823	62960	30421	49377	56035	76192	123052	164022	117619	52467	102461	19248	71348
1649	taurocholate	Lipid	Primary Bile Acid Metabolism	18497	LC/MS Neg	1648	5122	514.3	145-42-6;	6675	C05122	HMDB00036	26196	13641	12559	13351	19362	31463	21580	175806	6598	8136	9637	316041	14002	28467	16479	8444	15288	3323	13691	7602	9780	7844	10571	12904	21130	19735	45186	17050	10307	11395	3615	9530
14	threonine	Amino Acid	Glycine, Serine and Threonine Metabolism	1284	LC/MS Neg	564	683	118.2	72-19-5;	6288	C00188	HMDB00167	378059	208270	297093	284042	170237	260118	283938	252063	272123	329729	274902	292055	337452	335195	391973	304983	333811	139035	139686	167621	150283	150479	148736	156701	292023	285437	344929	343575	135587	171046	138535	324808
636	threonylleucine	Peptide	Dipeptide	40051	LC/MS Neg	100003204	1952	231.2	50299-12-2;	4420322			4134	66474	17700	35435	86292	21006	19648	4775	21796	28597	23855	15107	22880	13491	31009	28636	41130	34792	13590	12873	11508	28367	13553	10996	13359	19545		8528	16108	12224	4024	15093
638	threonylphenylalanine	Peptide	Dipeptide	31530	LC/MS Pos	100001125	2500	267.2	16875-27-7;	40997994099798			16534	43844	15901	32935	46893	18463	23610	23956	19572	23813	24274	14702	25173	18043	24324	21811	31467	35424	28798	26258	16831	34764	25904	20892	16270	21502		26363	30087	32797		14923
2189	thymidine	Nucleotide	Pyrimidine Metabolism, Thymine containing	2183	LC/MS Neg	872	1935	241.1	50-89-5;	5789	C00214	HMDB00273	6520	4133	6327	4018	3123	2960	4261	3725	3679	5284	4332	5270	5518	7293	6635	5299	7042	2736	3749	5474	4564	3820	2262	2741	7798	8558	6142	12364	3897	3570	2966	6705
321	trans-4-hydroxyproline	Amino Acid	Urea cycle; Arginine and Proline Metabolism	32306	LC/MS Pos	1001	705	132.1	51-35-4;	5810	C01157	HMDB00725	681726	357195	514145	467709	484678	583830	381027	356349	212077	279044	287916	358406	223953	363440	346940	495594	271256	241997	161971	137081	266922	188862	224315	162062	521389	720375	355691	481390	362967	299842	336399	906487
2674	tribuloside	Xenobiotics	Food Component/Plant	38175	LC/MS Neg	100002261	3922	593.2	20316-62-5;	5320686	C17140		21745
176	tryptophan	Amino Acid	Tryptophan Metabolism	54	LC/MS Pos	565	2445	205.1	73-22-3;	6305	C00078	HMDB00929	2775477	2593454	2935233	2628608	1848551	2088421	2153326	1886262	2428461	3757528	2720050	2780789	3281491	3205359	4507172	3457704	3952926	2360862	2693287	2716118	3095780	3068124	2837468	2878553	2686382	2818535	2089865	2917343	2473061	2166950	1491658	2932068
106	tyrosine	Amino Acid	Phenylalanine and Tyrosine Metabolism	1299	LC/MS Pos	815	1516	182.1	60-18-4;	6057	C00082	HMDB00158	3968162	4240058	5896872	6066694	4438318	4817317	4941277	4719190	4152354	5543325	4728773	4639504	6315026	5514133	7043860	5086262	6656679	3638839	4013010	3853422	3661862	4177526	3882889	3805438	3969070	4506695	3398849	4381886	3578403	3272510	1837704	5085049
665	tyrosylleucine	Peptide	Dipeptide	40031	LC/MS Neg	100003208	3065	293.2	17355-10-1;	870717009561				7801		3345	5646				2735	5952					8584	5329	9873								1941
869	UDP-glucuronate	Carbohydrate	Nucleotide Sugar	2763	LC/MS Neg	1097	594	579.1	28053-08-9;63700-19-6;	17473	C00167	HMDB00935	69826	14292	62076	12037		4997	6097		15806	24805	10543	25386	14839	51931	59071	25968	35189		5286		6162		3461	7113	54326	58473	69173	107059	4515	5017	4395	38495
2149	uracil	Nucleotide	Pyrimidine Metabolism, Uracil containing	605	GC/MS	825	1370.4	241	66-22-8;	1174	C00106	HMDB00300	542685	98330	10335	68183	31410	52995	56716	341237	202032	247805	85265	110609	196710	653682	682261	229239	433119	78562	85794	41553	40951	65332	101215	43154	155598	242856	471866	737495		56935		143861
2072	urate	Nucleotide	Purine Metabolism, (Hypo)Xanthine/Inosine containing	1604	GC/MS	1134	1928	441.2	69-93-2;120K5305;	1175	C00366	HMDB00289	556770	222161	8065004	156025	114325	200764	274036	701527	224081	300788	290302	268409	373569	349199	468158	261494	551940	106160	261496	108205	179276	88991	138125	111409	569582	811480	518994	749832	240159	141803	213427	971904
301	urea	Amino Acid	Urea cycle; Arginine and Proline Metabolism	1670	GC/MS	533	1223.9	171	57-13-6;	1176	C00086	HMDB00294	403638	259004	38395004	184392	345801	412892	312602	193865	215267	178047	268977	255975	228103	153778	269012	173455	187064	226424	290210	196632	175060	198289	246042	191320	188820	175713	158080	154661	109957	153499	182339	265107
2148	uridine	Nucleotide	Pyrimidine Metabolism, Uracil containing	606	LC/MS Neg	535	1430	243.1	58-96-8;	6029	C00299	HMDB00296	97708	55546	50051	53067	34043	40619	36356	29349	54015	49674	53001	74657	49320	73516	43839	48463	73921	33041	25527	22044	40680	20212	42763	39565	85216	113535	49518	125475	25254	31807	28068	101971
2144	uridine monophosphate (5' or 3')	Nucleotide	Pyrimidine Metabolism, Uracil containing	39892	LC/MS Neg	100003366	635	323.1	58-97-9;	6030	C01368, C00105	HMDB00288	256249	240667	234281	236144	162334	181359	219644	184379	301916	230683	281202	253438	287203	295958	269970	244390	222466	199738	187277	171922	212279	179643	197496	184603	297680	275109	149896	295165	208430	179250	144087	328672
1152	valerylcarnitine	Lipid	Fatty Acid Metabolism(Acyl Carnitine)	34406	LC/MS Pos	100001394	2584	246.2		6426903		HMDB13128	56920		31316		18525		26855	18604		21299	8990	16535	13781	24546	53920	20117	46641	8814	11502	36095		24405		35710	19623	21649	27419	34794				13974
257	valine	Amino Acid	Leucine, Isoleucine and Valine Metabolism	1649	LC/MS Neg	566	914	116.1	72-18-4;	6287	C00183	HMDB00883	159017	105261	167435	106523	73336	80413	97387	76254	125211	210628	124230	145693	195704	203744	306938	187986	247135	96643	103683	108618	135018	102535	151247	118763	141828	160165	116599	191888	90301	73295	49980	156957
677	valylglycine	Peptide	Dipeptide	40475	LC/MS Neg	100003641	1491	173.1	686-43-1;	136487				16709	4142	11202	6945	5416	7979		2919	3558	7567	3837	4661	2249	3977	3537	6627	7384		3267	4521	3839	3862	3383		4567		2467	3871	3428		3643
683	valylphenylalanine	Peptide	Dipeptide	40688	LC/MS Neg	100003645	3560	263.2	3918-92-1;	69931196993120				4827			7943												3321
686	valylthreonine	Peptide	Dipeptide	44543	LC/MS Neg	100004584	1667	217.1	72636-02-3 ;	4046492				12589		6378	10246	2583			2928	4963	3672		3789		4498	4729	8515	4629				2794										2176
2065	xanthine	Nucleotide	Purine Metabolism, (Hypo)Xanthine/Inosine containing	3147	LC/MS Neg	1004	909	151.1	69-89-6;	1188	C00385	HMDB00292	147873	59830	141227	73340	36868	51952	76541	119510	70885	113710	83635	95895	96043	175100	165173	127827	137413	38603	75941	55541	69381	44499	54282	63695	99612	138665	128982	160173	78085	58106	42464	86489
778	xylitol	Carbohydrate	Pentose Metabolism	41319	GC/MS	543	1677.6	217	87-99-0;	6912	C00379	HMDB02917	334944	107207	38531	109095		71443	97702	228613	140859	229322	171159	134601	97098	318821	267518	165827	216228	37553	56230	74829	98961	53511		68335	145297	231653	243375	320962		48767		276210
776	xylonate	Carbohydrate	Pentose Metabolism	35638	GC/MS	100001627	1722	292	73686-31-7;	6602431	C05411			30832			22854	27543	23108	15904		42891	14368	59843	19439	33172	36521		21494	23581	47093	28462	33465	39710		35562	42639	24370	22092		25864	26590		25761
* Line B = Line 1; Line C = Line 2; BCD = CB in the paper

## Sheet: ScaledImpData
												SAMPLE_NAME	UDEL-00001	UDEL-00002	UDEL-00003	UDEL-00004	UDEL-00005	UDEL-00006	UDEL-00007	UDEL-00008	UDEL-00009	UDEL-00010	UDEL-00011	UDEL-00012	UDEL-00013	UDEL-00014	UDEL-00015	UDEL-00016	UDEL-00017	UDEL-00018	UDEL-00019	UDEL-00020	UDEL-00021	UDEL-00022	UDEL-00023	UDEL-00024	UDEL-00025	UDEL-00026	UDEL-00027	UDEL-00028	UDEL-00029	UDEL-00030	UDEL-00031	UDEL-00032
												SAMPLE_ID	1787956	1787957	1787958	1787959	1787960	1787961	1787962	1787963	1787964	1787965	1787966	1787967	1787968	1787969	1787970	1787971	1787972	1787973	1787974	1787975	1787976	1787977	1787978	1787979	1787980	1787981	1787982	1787983	1787984	1787985	1787986	1787987
												CLIENT_IDENTIFIER	HM_1_218373	HM_1_218440	HM_1_218630	HM_1_218884	HM_1_218862	HM_1_219660	HM_1_219746	HM_1_219825	HM_2_59	HM_2_60	HM_2_61	HM_1_62	HM_1_63	HM_1_64	HM_2_65	HM_1_66	HM_1_51	HM_1_52	HM_1_53	HM_2_54	HM_1_55	HM_2_56	HM_2_57	HM_2_58	HM_1_42717	HM_1_42736	HM_1_43103	HM_1_43838	HM_1_43812	HM_1_47379	HM_1_47754	HM_FE_2_47350
												ANIMAL_ID	218373	218440	218630	218884	218862	219660	219746	219825	59	60	61	62	63	64	65	66	51	52	53	54	55	56	57	58	42717	42736	43103	43838	43812	47379	47754	47350
												CLIENT_TISSUE_MG	112	104	110	100	134	112	111	63	104	106	135	116	106	116	124	115	110	112	102	100	103	112	103	101	99	102	107	106	106	115	34	115
												GROUP	1	1	1	1	2	2	2	2	3	3	3	3	3	3	3	3	4	4	4	4	4	4	4	4	5	5	5	5	6	6	6	6
												GROUP_DESC	Chicken Line B; Affected	Chicken Line B; Affected	Chicken Line B; Affected	Chicken Line B; Affected	Chicken Line B; Unaffected	Chicken Line B; Unaffected	Chicken Line B; Unaffected	Chicken Line B; Unaffected	Chicken Line C; Affected	Chicken Line C; Affected	Chicken Line C; Affected	Chicken Line C; Affected	Chicken Line C; Affected	Chicken Line C; Affected	Chicken Line C; Affected	Chicken Line C; Affected	Chicken Line C; Unaffected	Chicken Line C; Unaffected	Chicken Line C; Unaffected	Chicken Line C; Unaffected	Chicken Line C; Unaffected	Chicken Line C; Unaffected	Chicken Line C; Unaffected	Chicken Line C; Unaffected	Chicken Line BCD; Affected	Chicken Line BCD; Affected	Chicken Line BCD; Affected	Chicken Line BCD; Affected	Chicken Line BCD; Unaffected	Chicken Line BCD; Unaffected	Chicken Line BCD; Unaffected	Chicken Line BCD; Unaffected
												LINE*	B	B	B	B	B	B	B	B	C	C	C	C	C	C	C	C	C	C	C	C	C	C	C	C	BCD	BCD	BCD	BCD	BCD	BCD	BCD	BCD
												SAMPLE_STATUS	Affected	Affected	Affected	Affected	Unaffected	Unaffected	Unaffected	Unaffected	Affected	Affected	Affected	Affected	Affected	Affected	Affected	Affected	Unaffected	Unaffected	Unaffected	Unaffected	Unaffected	Unaffected	Unaffected	Unaffected	Affected	Affected	Affected	Affected	Unaffected	Unaffected	Unaffected	Unaffected
PATHWAY_SORTORDER	BIOCHEMICAL	SUPER_PATHWAY	SUB_PATHWAY	COMP_ID	PLATFORM	CHEMICAL_ID	RI	MASS	CAS	PUBCHEM	KEGG	Group HMDB_ID	B_A	B_A	B_A	B_A	B_U	B_U	B_U	B_U	C_A	C_A	C_A	C_A	C_A	C_A	C_A	C_A	C_U	C_U	C_U	C_U	C_U	C_U	C_U	C_U	BCD_A	BCD_A	BCD_A	BCD_A	BCD_U	BCD_U	BCD_U	BCD_U
2953	1,2-propanediol	Xenobiotics	Chemical	38002	GC/MS	100001176	1041	117	57-55-6;		C00583	HMDB01881	0.8337	0.9317	1.0003	59.1783	14.6795	2.3615	1.4029	0.8044	0.6622	0.9911	0.534	0.8381	1.096	1.1131	0.7572	0.4945	0.6806	0.4917	1.4052	0.5185	6.3914	1.3571	1.1429	0.9997	1.0757	0.6805	0.6712	0.7595	1.0201	1.6353	1.2214	1.1495
1365	1-arachidonoylglycerophosphocholine (20:4n6)*	Lipid	Lysolipid	33228	LC/MS Pos	100001551	5554	544.3			C05208		0.9135	0.7798	1.539	0.8092	1.603	1.1634	0.5146	0.2456	2.0729	0.5315	1.0719	1.0707	0.4804	0.8434	1.0726	1.7218	0.8151	0.983	1.5042	1.017	0.8211	1.1618	0.4194	1.3139	2.6826	1.2959	0.525	1.1163	1.4339	0.3927	0.6226	0.624
1394	1-arachidonoylglycerophosphoethanolamine*	Lipid	Lysolipid	35186	LC/MS Neg	100001571	5731	500.3				HMDB11517	1.1279	0.9295	1.0701	1.1167	1.2646	1.7935	0.6085	0.638	1.61	1.2749	2.7558	1.84	0.522	0.7943	0.6201	0.953	1.5903	1.7869	1.5416	0.6714	0.9677	0.9891	0.9461	0.9767	1.5203	0.9231	1.204	0.8157	1.0109	0.6969	0.5362	1.4071
1415	1-arachidonoylglycerophosphoinositol*	Lipid	Lysolipid	34214	LC/MS Neg	100001654	5479	619.4					1.1179	0.9678	1.2947	1.1776	1.1479	1.6108	1.0058	0.6377	2.035	1.1713	1.0425	2.8888	0.7435	0.8002	0.6816	1.0924	1.5785	1.6655	0.6409	1.0069	0.7758	0.9707	0.9942	1.1868	0.6505	3.4703	0.6439	0.2858	0.8344	0.6359	0.3314	0.9172
1455	1-arachidonylglycerol	Lipid	Monoacylglycerol	34397	LC/MS Neg	100001433	5937	303.4	35474-99-8;	5282281	C13857	HMDB11572	1.4556	0.7898	1.3556	1.4322	0.8508	0.9818	1.2675	0.9093	1.0084	1.0008	1.0869	1.0635	0.8274	1.0133	0.9698	0.9285	1.1214	0.7728	0.9337	1.0069	0.8332	0.9716	0.9992	1.0023	0.8798	1.402	1.0683	0.7064	1.1862	0.8305	0.4633	1.4051
1369	1-docosapentaenoylglycerophosphocholine (22:5n3)*	Lipid	Lysolipid	37231	LC/MS Pos	100002063	5584	570.4					1.5041	1.4088	0.9944	1.4174	1.0056	1.1369	1.4932	0.687	1.2253	0.7282	0.7217	1.9844	0.9279	0.7727	1.0562	0.7752	0.8498	1.2953	1.4338	1.7135	0.9183	1.3864	0.8876	1.2845	0.9736	1.5654	0.4679	0.5476	1.6325	0.7917	0.5269	0.4878
1454	1-linolenoylglycerol	Lipid	Monoacylglycerol	34393	LC/MS Neg	100001435	5795	277.3				HMDB11569	1.2297	0.9263	1.463	2.4583	1.0771	1.0093	1.1989	0.651	1.6224	2.373	2.914	0.9671	1.2176	0.7031	1.8187	1.8121	2.6926	0.6827	0.5337	0.2796	0.9907	0.7073	0.6494	0.6547	0.541	2.4289	2.8091	0.4503	0.6598	0.5031	0.2948	2.0593
1452	1-linoleoylglycerol (1-monolinolein)	Lipid	Monoacylglycerol	27447	LC/MS Neg	100001040	6226	279.2	2277-28-3;	5283469			1.4332	0.8019	1.964	1.3662	0.754	0.905	1.0322	0.9335	1.0702	1.4903	2.1572	1.042	1.256	1.2089	1.804	1.6107	1.9685	0.6421	0.7209	0.611	0.9678	0.8325	0.5384	0.562	0.5616	1.5425	2.3583	0.4388	0.7683	0.5185	0.3323	1.3137
1354	1-linoleoylglycerophosphocholine (18:2n6)	Lipid	Lysolipid	34419	LC/MS Pos	100001395	5574	520.4		11988421	C04100		0.8961	0.9037	1.3575	0.8628	1.6675	1.5639	1.2832	0.5054	0.974	1.0064	1.0641	1.3984	1.1504	0.9407	1.0504	1.1954	0.9353	1.8346	0.9936	1.3141	1.0977	1.5745	0.4344	1.2407	1.1562	0.9212	0.5248	0.4954	0.7805	0.5377	0.3973	0.6727
1390	1-linoleoylglycerophosphoethanolamine*	Lipid	Lysolipid	32635	LC/MS Neg	100001570	5725	476.3				HMDB11507	0.7151	0.8902	0.9186	1.2899	1.1466	1.6965	1.0102	0.7789	2.2044	2.3221	4.3883	1.4922	0.9775	0.673	0.6831	1.0031	1.6181	3.3051	1.7415	0.8123	1.3614	1.3858	1.091	0.9969	0.8761	0.6369	0.9074	0.3927	0.9429	0.3918	0.599	2.1147
52	1-methylhistidine	Amino Acid	Histidine Metabolism	30460	GC/MS	100001051	1757.7	196	332-80-9;	921057020397	C01152	HMDB00001	3.3324	1.3375	0.1443	1.9102	0.9991	0.9209	0.9947	1.5356	1.0009	1.7239	1.6702	1.3273	0.8976	1.4831	2.0036	1.7204	0.8858	0.5928	0.4742	0.3376	0.634	0.3331	0.6899	0.7341	1.2544	1.185	1.7184	1.7936	0.1417	0.5767	0.3697	1.9773
1351	1-oleoylglycerophosphocholine (18:1)	Lipid	Lysolipid	33960	LC/MS Pos	100001272	5700	522.4	19420-56-5;	16081932			0.9708	0.8475	1.1883	1.0326	0.9697	1.1447	1.1342	0.4899	1.2215	1.0937	0.8753	1.6613	0.9673	0.8442	1.0091	1.2112	0.9679	1.166	0.9909	1.018	0.7213	1.1696	0.6333	1.2788	2.1524	0.9532	0.671	1.3343	0.9189	0.7176	0.3052	1.3369
1386	1-oleoylglycerophosphoethanolamine	Lipid	Lysolipid	35628	LC/MS Neg	100001569	5928	478.3	89576-29-4;	9547071		HMDB11506	0.5748	1.422	1.2224	1.552	1.3761	1.7468	0.4511	0.7915	0.966	1.5161	0.7491	1.8405	0.6278	0.6739	0.8037	1.0115	1.5288	1.0836	0.6863	1.2769	0.353	0.6933	1.3586	1.7509	3.2389	0.7022	1.1546	0.9885	0.5455	0.8455	0.7396	2.7042
1409	1-oleoylglycerophosphoinositol*	Lipid	Lysolipid	36602	LC/MS Neg	100001777	5577	597.4					0.76	1.1711	1.2925	1.6555	0.9948	1.1622	1.1265	0.7251	0.6663	1.1932	1.1231	1.3231	0.982	1.027	1.0639	0.5018	1.0052	1.0346	0.5443	1.0409	0.3616	0.8656	1.2166	1.2491	0.8199	0.6221	0.5168	0.9778	0.6202	0.4565	0.2291	2.1395
1418	1-oleoylglycerophosphoserine	Lipid	Lysolipid	19260	LC/MS Neg	100000630	5607	522.3		9547099			0.9647	1.0244	1.9129	1.4549	0.5269	0.6966	0.7811	0.7035	0.7658	0.9756	1.3209	2.7838	0.8774	2.5954	1.636	1.2998	1.742	0.9564	0.8042	0.5444	0.5269	1.173	0.7779	0.7071	1.5893	1.2346	1.7656	1.4481	0.5269	0.9516	0.5269	0.5269
1378	1-oleoylplasmenylethanolamine*	Lipid	Lysolipid	44621	LC/MS Neg	100005372	6105.2	462.5					0.637	1.2412	2.3079	1.0005	2.4504	2.4419	0.7162	0.3822	0.8172	1.1506	0.9523	4.6642	0.7075	0.6309	0.4733	0.9735	4.0716	1.2308	0.7026	2.1085	0.9995	1.5544	0.6091	1.982	1.5693	4.0208	1.0552	0.4756	0.6223	0.3442	0.8076	1.8525
1445	1-palmitoylglycerol (1-monopalmitin)	Lipid	Monoacylglycerol	21127	GC/MS	100000827	2119.5	371.3	542-44-9;	14900			1.4464	0.9837	1.0033	0.9041	0.5212	0.6002	0.6745	1.4678	0.9967	1.0139	1.6352	1.4654	0.8921	1.7527	1.2995	1.3181	1.5969	1.0122	0.4214	0.7192	0.8949	0.841	0.6399	0.6201	1.4188	1.9329	2.2649	1.444	0.8356	0.5118	0.5336	2.009
1343	1-palmitoylglycerophosphocholine (16:0)	Lipid	Lysolipid	33955	LC/MS Pos	100001263	5671	496.4	17364-16-8;	86554			1.1647	0.9313	1.3301	1.034	1.3305	1.1598	1.5039	0.4624	1.1262	1.2454	1.0082	1.3064	0.8408	0.8103	0.8447	0.8781	1.1732	1.23	1.04	0.911	0.7283	0.9215	0.9255	0.9659	1.024	0.8478	0.3574	1.0845	0.9918	0.5451	0.3314	1.0965
1381	1-palmitoylglycerophosphoethanolamine	Lipid	Lysolipid	35631	LC/MS Neg	100001567	5940	452.3		9547069		HMDB11503	0.9073	1.2301	1.5152	1.1269	1.3224	1.3508	0.631	0.6756	1.2402	1.7278	1.0905	1.8307	0.9647	0.73	0.6342	0.7585	1.3783	1.5558	0.8852	0.9666	0.3861	1.024	0.8509	1.0631	1.7859	1.7158	0.6482	0.976	0.5553	0.3673	0.5213	6.2407
1404	1-palmitoylglycerophosphoinositol*	Lipid	Lysolipid	35305	LC/MS Neg	100001655	5573	571.3					1.3308	1.691	1.8684	1.9297	0.8972	0.9732	0.9283	0.7961	1.0023	1.1916	1.2006	1.3195	0.9479	1.5886	0.9762	0.8608	1.2852	0.9141	0.6625	0.8533	0.5796	0.8867	1.2341	1.2178	2.0361	1.346	0.8041	1.5671	0.9977	0.6656	0.4043	2.4375
1430	1-palmitoylglycerophosphoserine*	Lipid	Lysolipid	46130	LC/MS Neg	100005805	5567.3	496.3		9547100			1.0102	1.2087	1.3141	1.2171	0.7945	0.8347	1.2604	0.6843	0.9792	1.0245	1.2339	1.1833	0.8465	0.8061	0.9042	0.8496	0.835	1.0947	0.9898	1.2904	0.5787	0.8581	1.0313	1.3083	1.1454	0.6961	0.5796	1.1496	1.1825	0.7043	0.3695	1.2748
1376	1-palmitoylplasmenylethanolamine*	Lipid	Lysolipid	39270	LC/MS Neg	100003000	6153	436.4					0.991	1.5143	1.9255	1.4816	2.0819	2.343	0.6026	0.4326	1.0164	2.5606	0.7372	4.3448	0.5611	0.788	0.6992	0.9294	3.4905	1.009	0.6684	1.8974	0.6414	0.8214	0.6108	1.7465	2.8224	4.7999	1.334	0.8795	0.4909	0.3478	0.9249	2.2154
1448	1-stearoylglycerol (1-monostearin)	Lipid	Monoacylglycerol	21188	GC/MS	100000932	2186.6	399.4	123-94-4;31566-31-1;	24699	D01947		1.587	0.7509	1.1483	1.0079	0.781	0.4753	0.9136	1.1347	1	0.8451	1.4239	1.123	0.8544	1.3533	1.3769	0.9356	1.7754	1.1515	1.458	1.3897	0.6828	0.7673	0.8081	1.2152	1.1538	1.2769	0.8827	0.4753	0.9904	0.8319	0.5313	0.6607
1349	1-stearoylglycerophosphocholine (18:0)	Lipid	Lysolipid	33961	LC/MS Pos	100001271	5844	524.4	19420-57-6;	497299			1.692	0.6147	2.9783	0.9493	1.9839	1.4737	0.9425	0.5674	1.8021	0.7514	1.0238	7.2179	0.8202	1.1615	0.9586	1.8075	2.8819	0.61	0.7199	1.0655	0.4762	0.9245	0.5165	0.9813	3.296	1.7612	1.2005	1.3396	0.978	0.2958	0.2628	1.0187
1384	1-stearoylglycerophosphoethanolamine	Lipid	Lysolipid	34416	LC/MS Neg	100001461	6200	480.4	69747-55-3;	9547068		HMDB11130	1.1736	1.2828	1.5595	1.0681	1.5032	1.9119	0.7234	0.7411	1.557	0.9902	0.9238	3.9946	0.7357	0.9399	0.6983	1.319	2.4713	1.2908	0.7153	1.1382	0.6142	0.6678	0.7073	1.3589	1.6568	3.4218	0.9375	1.0084	0.7091	0.4439	0.7581	0.9916
1431	1-stearoylglycerophosphoglycerol	Lipid	Lysolipid	34437	LC/MS Neg	100001462	5826	511.4					1.6182	2.2964	0.2997	3.3673	0.4225	0.2939	6.1131	0.689	3.7415	8.8148	1.2172	0.5571	0.6416	1.3437	0.8166	0.5635	0.4987	1.9286	1.5325	0.915	1.2757	1.2624	0.6842	0.1993	0.6176	1.085	0.1699	1.4595	0.1699	0.4432	0.1699	3.0254
1407	1-stearoylglycerophosphoinositol	Lipid	Lysolipid	19324	LC/MS Neg	100000656	5800	599.4	796963-93-4;				1.6579	0.9226	1.0264	2.3928	0.5604	0.5849	1.8466	0.7285	1.663	2.4056	1.5472	1.1618	0.9383	1.1143	0.9736	0.8507	1.03	1.6371	1.3099	0.5752	0.6009	0.938	1.4302	0.8248	1.1847	0.9071	0.5041	1.3762	0.8414	0.6625	0.2958	5.8634
1417	1-stearoylglycerophosphoserine*	Lipid	Lysolipid	45966	LC/MS Neg	100004327	5798.7	524.4		9547101			1.3016	0.7735	1.1591	1.5577	0.4232	0.4511	1.8171	0.9666	0.7442	1.3414	1.4766	1.0191	1.0602	1.0215	1.0067	0.7595	0.5414	1.1267	1.7479	0.8521	0.9027	1.251	0.9023	0.7738	0.9933	0.7764	0.4231	1.3446	1.0483	0.5733	0.2723	1.6962
954	10-heptadecenoate (17:1n7)	Lipid	Long Chain Fatty Acid	33971	LC/MS Neg	100001278	5558	267.3	29743-97-3;	5312435			1.1718	0.8482	1.4251	1.0958	0.7004	0.6359	0.8703	0.6694	0.8253	1.0033	1.0897	1.17	1.1124	1.0586	1.4064	1.0974	1.1033	0.8124	0.8318	0.7119	0.6913	0.7892	0.9967	0.7635	1.6772	1.1474	1.0809	1.5872	0.9161	0.8074	0.3468	1.3718
964	10-nonadecenoate (19:1n9)	Lipid	Long Chain Fatty Acid	33972	LC/MS Neg	100001277	5775	295.4	73033-09-7;	5312513			1.1657	0.4328	1.0017	1.187	0.5456	0.5851	1.092	0.7231	1.0022	1.1045	1.2247	1.1306	0.7512	1.1228	1.1849	1.245	1.1837	0.6421	1.1155	0.5328	0.8414	0.9225	0.8522	0.5342	0.7861	1.1865	0.9954	1.565	0.9983	0.8909	0.2472	1.4026
1203	13-HODE + 9-HODE	Lipid	Fatty Acid, Monohydroxy	37752	LC/MS Neg	100002196	5270	295.2					9.176	1.8264	9.2498	0.9949	0.3392	0.2651	0.3669	0.3201	1.0051	2.1697	1.7934	4.8895	1.1286	8.5988	10.1323	3.7372	2.7916	0.3035	0.2875	0.3266	0.5863	0.3118	0.4348	0.2851	9.9195	0.435	1.3592	13.7304	0.3023	0.3494	0.1314	7.8705
1271	15-HEPE	Lipid	Eicosanoid	37376	LC/MS Neg	100002136	5217	317.3	88852-33-9;	16061131		HMDB10209	0.9388	0.2394	1.0722	0.2394	0.2394	0.2394	0.2394	0.2394	0.2394	0.4945	0.2394	0.5898	0.2394	1.0612	1.361	0.4935	0.3784	0.2394	0.2394	0.2394	0.2394	0.2394	0.2394	0.2394	1.4621	0.2394	0.2394	2.262	0.2394	0.2394	0.2394	1.2259
1279	15-HETE	Lipid	Eicosanoid	37538	LC/MS Neg	100000565	5271	319.3	54845-95-3;	5280724	C04742	HMDB02110	8.7702	1.3412	7.8603	1.0097	0.3407	0.2078	0.3131	0.3284	0.9903	2.0748	1.0226	4.7624	1.0203	7.9462	7.2583	3.0452	2.6556	0.2357	0.2964	0.2986	0.6147	0.3127	0.4077	0.2824	9.952	1.1899	0.9666	14.8881	0.267	0.2884	0.2136	5.192
1283	15-KETE	Lipid	Eicosanoid	39619	LC/MS Neg	100002841	5263.5	317.3	81416-72-0;	5280701	C04577		7.5549	1.4017	5.8261	1.067	0.5849	0.4901	0.6035	0.5272	1.1414	2.2951	1.2484	3.6032	1.1849	7.0101	5.8743	3.1276	2.1793	0.4474	0.6245	0.6275	0.7481	0.5845	0.5154	0.5718	8.0634	0.933	0.8945	9.7041	0.5202	0.5828	0.5396	4.321
75	2-aminoadipate	Amino Acid	Lysine Metabolism	6146	GC/MS	381	1686.5	260.1	542-32-5;1118-90-7;	469	C00956	HMDB00510	2.3689	1.2204	0.3048	0.4319	0.3048	0.307	0.3048	0.9993	0.9646	1.1582	1.1105	0.5958	0.8566	1.0007	4.7873	1.3415	1.4227	0.8169	0.389	1.0966	0.8117	0.6942	0.9408	0.556	2.711	4.4369	1.7811	4.4971	0.499	0.6507	1.4974	3.2829
282	2-aminobutyrate	Amino Acid	Methionine, Cysteine, SAM and Taurine Metabolism	1577	GC/MS	1128	1215.7	130	1492-24-6;	4396916971251	C02261	HMDB00650	1.2183	0.8457	0.6296	0.9986	0.5634	0.5524	0.5546	1.1472	0.8013	1.3691	1.4943	1.8301	1.1253	1.2252	1.3286	0.9407	1.3949	0.6771	1.2823	0.819	0.832	0.8069	1.0994	0.6826	1.5312	1.0014	1.4083	2.3919	0.8963	0.4088	0.574	1.8792
1456	2-arachidonoyl glycerol	Lipid	Monoacylglycerol	19266	LC/MS Neg	100000584	5955	303.3	53847-30-6;	5282280	C13856	HMDB04666	1.0839	0.7605	1.0008	1.5599	1.0559	1.1155	1.3414	1.0383	0.8961	1.027	0.9274	0.9992	0.8318	0.8201	0.912	0.9372	1.0398	0.9537	1.0372	1.0694	0.8864	1.0265	1.0248	0.9565	0.7824	1.4268	0.5607	0.6867	1.2531	0.9408	0.5476	1.2901
1366	2-arachidonoylglycerophosphocholine*	Lipid	Lysolipid	35256	LC/MS Pos	100001554	5524	544.3					1.2027	1.0441	0.7585	1.2449	1.2371	1.0849	1.3475	0.709	1.0868	0.8604	0.7028	1.4365	0.7724	0.969	1.2298	1.1545	1.0018	0.7743	1.0782	1.1592	0.834	0.7689	0.8589	0.8453	1.3186	1.9757	0.4323	1.2816	0.9982	0.867	0.3547	0.8238
1395	2-arachidonoylglycerophosphoethanolamine*	Lipid	Lysolipid	32815	LC/MS Neg	100001674	5674	500.3					0.8998	0.8816	0.8461	1.1381	1.7843	2.0166	0.7514	0.6409	1.1839	0.9162	1.8874	1.8429	0.6069	0.7464	0.5634	1.0502	1.4865	1.4831	1.5256	0.993	0.9116	1.2766	0.9605	1.3783	1.5937	1.007	0.8526	0.8405	1.1353	0.683	0.6159	1.1571
1416	2-arachidonoylglycerophosphoinositol*	Lipid	Lysolipid	38077	LC/MS Neg	100002470	5456	619.3					0.8685	0.8989	0.9507	1.1899	1.5094	1.4571	1.0846	0.8304	1.6274	0.8153	0.9775	2.3794	0.8974	0.7169	0.7506	1.2799	1.2794	2.3672	0.9623	1.2625	1.0225	1.5468	1.3716	1.1627	0.7809	2.3984	0.5025	0.4406	1.1135	0.9644	0.4354	0.5311
1397	2-docosahexaenoylglycerophosphoethanolamine*	Lipid	Lysolipid	34258	LC/MS Pos	100002061	5512	526.2					1.6128	1.447	1.3892	1.1068	0.8069	0.9331	1.3878	0.6729	1.1291	0.9894	0.9026	0.9675	0.7575	1.2588	1.2392	1.0106	1.1227	1.093	1.123	0.9892	0.8006	0.9031	1.021	0.8916	0.752	1.4226	0.5436	0.9203	1.3872	0.8094	0.5123	1.1083
1370	2-docosapentaenoylglycerophosphocholine (22:5n3)*	Lipid	Lysolipid	37366	LC/MS Pos	100002066	5532	570.3					1.0418	1.0909	0.8061	1.3347	0.7837	1.2188	1.0708	0.683	1.291	1.0087	0.6609	1.8344	0.8254	0.945	1.2761	1.0455	0.9882	0.9913	0.9813	1.0161	0.8725	0.5631	0.6856	0.8201	1.7413	2.3113	0.4217	1.7581	1.2168	1.0575	0.491	0.6398
1396	2-docosapentaenoylglycerophosphoethanolamine*	Lipid	Lysolipid	34875	LC/MS Pos	100002065	5548	528.2					1.2836	1.0197	1.0444	1.2863	0.8635	0.7965	1.1627	0.5843	1.1533	0.9667	0.9803	1.2024	0.6585	1.4602	1.3493	1.0642	1.0755	0.8013	0.8671	0.5559	0.6954	0.6658	0.6561	0.5096	1.3585	1.8199	0.6271	2.2932	1.1437	0.7556	0.4604	1.3447
1400	2-eicosapentaenoylglycerophosphoethanolamine*	Lipid	Lysolipid	43254	LC/MS Pos	100004564	5448	500.1					1.1165	0.7321	0.8038	0.8442	1.3276	1.0774	1.206	0.5477	1.4003	1.0184	1.3016	0.8981	0.5819	0.9675	1.2846	0.6519	0.5243	1.2299	0.7004	0.9456	0.9388	1.1856	1.1953	0.7915	1.2801	2.3633	0.681	2.1415	0.9816	1.4928	0.7885	2.0065
1364	2-eicosatrienoylglycerophosphocholine*	Lipid	Lysolipid	35884	LC/MS Pos	100001558	5565	546.3					1.0829	1.0096	0.7539	0.9047	1.034	1.1276	1.9677	0.5041	0.9044	0.8913	0.3916	1.4823	0.883	1.1365	1.1367	1.6063	0.747	1.5215	1.0135	0.9904	0.823	1.0593	0.4869	0.8427	2.1698	1.9573	0.7666	1.5291	0.9401	1.2976	0.5265	0.8754
283	2-hydroxybutyrate (AHB)	Amino Acid	Methionine, Cysteine, SAM and Taurine Metabolism	21044	GC/MS	100000933	1169.4	131	3347-90-8;	440864	C05984	HMDB00008	1.8703	0.8424	21.047	0.7007	0.3653	0.7201	0.3872	1.6284	0.7588	1.0711	1.1787	1.0053	1.2464	0.8767	1.2703	1.1111	0.9176	0.3653	0.7859	0.3653	0.6122	0.4963	0.8211	0.7964	1.5306	1.3748	1.2726	2.9432	1	0.3653	0.6881	2.0725
1053	2-hydroxyglutarate	Lipid	Fatty Acid, Dicarboxylate	37253	GC/MS	100002070	1576	247	40951-21-1;	43	C02630	HMDB00606	1.0456	1.3035	0.2353	0.8776	0.2353	0.2353	0.733	1.6028	0.7518	0.8377	0.2353	1.1314	0.9723	1.4038	1.5416	1.3912	0.2353	0.2744	0.2353	0.3136	0.9066	0.4225	0.2353	0.5168	2.0196	2.0098	1.1068	1.3792	0.2353	0.5672	0.2353	1.0277
1179	2-hydroxypalmitate	Lipid	Fatty Acid, Monohydroxy	35675	LC/MS Neg	100001579	5508	271.3	764-67-0;	92836			0.7351	0.8548	1.1836	1.3467	0.7338	0.8249	0.7797	0.5586	1.3737	1.2965	1.1157	2.2165	1.1501	1.0083	1.7853	1.5907	1.8325	0.4557	1.1469	0.8131	0.4573	0.9917	0.9742	1.3669	1.6912	0.4115	1.2097	0.3116	0.8981	0.5063	0.3891	1.0799
1180	2-hydroxystearate	Lipid	Fatty Acid, Monohydroxy	17945	LC/MS Neg	1239	5705	299.4	629-22-1;	69417	C03045		1.0139	0.8663	1.3751	1.7759	0.9675	1.2178	0.8235	0.6712	2.0708	1.3398	1.8817	4.082	0.9574	0.9861	1.4747	1.8096	3.3871	0.5886	1.2455	0.6229	0.4375	0.8318	0.9132	1.2835	2.7878	0.7059	1.6473	0.4019	0.7608	0.5072	0.4771	2.0068
1453	2-linoleoylglycerol (2-monolinolein)	Lipid	Monoacylglycerol	32506	LC/MS Neg	100000987	5988	279.3	3443-82-1;	5365676		HMDB11538	1.1331	0.8032	1.4525	1.4482	0.9608	0.9326	1.0912	0.9696	0.9928	1.3627	1.7015	1.0377	1.2322	1.0221	1.4257	1.4962	1.5845	0.8223	0.7606	0.8045	1.0072	0.911	0.6295	0.5867	0.4896	1.3599	1.2934	0.4477	0.8351	0.6352	0.3744	1.1174
1355	2-linoleoylglycerophosphocholine*	Lipid	Lysolipid	35257	LC/MS Pos	100001557	5544	520.4					1.0422	0.9948	0.8684	1.3169	1.0046	1.0576	1.2518	0.6606	1.1059	1.2438	0.7509	1.5262	1.3273	1.4674	1.2733	1.2871	0.685	1.0934	0.9264	0.9954	0.8025	0.6181	0.815	0.872	0.9218	1.0905	0.4501	1.1588	0.7495	0.8243	0.3882	1.0989
1391	2-linoleoylglycerophosphoethanolamine*	Lipid	Lysolipid	34666	LC/MS Pos	100001776	5541	478.3					1.2467	1.0159	1.0618	1.2434	0.7525	0.9715	1.0286	0.7041	0.9697	1.2213	1.0118	1.1291	1.2291	1.7224	1.3882	1.1836	0.7284	1.0762	0.9278	0.8017	0.8129	0.7161	0.8733	0.8602	1.1343	0.9882	0.8108	1.4753	0.7712	0.796	0.5141	1.5564
3002	2-mercaptoethanol*	Xenobiotics	Chemical	37225	GC/MS	100002046	1232	116.07	60-24-2;	1567	C00928		1	1	1	1	1	1	1	1	1	1	1	1	1	1	1	1	1	1	1	1	1	1	1	1	1	1	1	1	1	1	1	1
249	2-methylbutyrylcarnitine (C5)	Amino Acid	Leucine, Isoleucine and Valine Metabolism	35431	LC/MS Pos	100001509	2439	246.1	31023-25-3;	6426901		HMDB00378	1.2405	1.4476	1.8119	0.4611	0.4776	0.8746	1.0078	0.7176	0.4295	1.6583	0.9363	0.8669	0.9922	0.8073	1.3126	0.6665	2.4882	1.2248	2.8573	2.006	1.5549	4.1955	1.2991	4.8002	0.592	0.6675	0.8895	1.5237	1.9093	0.6182	0.6895	0.7584
1451	2-oleoylglycerol (2-monoolein)	Lipid	Monoacylglycerol	35848	GC/MS	100000943	2170	410.1	3443-84-3;	5319879			0.5389	0.5389	0.5389	0.5389	0.5389	0.5389	1.471	0.5389	0.5389	0.5389	0.5389	0.6496	0.5389	0.5389	1.373	1.0785	0.5389	1.9733	0.5389	0.5389	0.5389	0.5389	0.5389	0.5389	0.8961	0.9215	1.5636	0.5389	0.5389	0.5389	0.5389	0.7593
1353	2-oleoylglycerophosphocholine*	Lipid	Lysolipid	35254	LC/MS Pos	100001556	5640	522.4					0.9045	0.8511	0.7101	1.2191	1.0516	1.0684	1.1495	0.6634	1.2226	0.979	0.8985	1.646	1.1081	0.7345	1.1836	1.2062	1.011	1.1092	0.9729	1.0083	0.6959	0.8702	0.8689	0.9625	1.6256	1.677	0.468	1.2255	1.4644	0.9917	0.4931	0.9662
1387	2-oleoylglycerophosphoethanolamine*	Lipid	Lysolipid	35687	LC/MS Neg	100001651	5848	478.3					0.4425	0.9855	0.7097	1.2843	1.1559	1.4755	0.5609	0.8692	1.0752	1.0975	1.2146	1.2373	0.9033	0.6232	0.7888	0.6386	1.2356	2.3215	2.0895	0.9182	0.4008	1.517	1.4035	1.2722	2.6876	0.4598	0.4688	0.7373	0.9242	1.0145	0.5568	10.4471
1419	2-oleoylglycerophosphoserine*	Lipid	Lysolipid	37948	LC/MS Neg	100002312	5577	522.3					1.0107	0.8607	1.0416	1.0003	0.6196	0.9929	0.7136	0.7378	1.3852	0.7938	0.5831	2.4322	0.9664	1.2003	1.0939	1.6062	1.0144	1.1868	0.8411	0.8552	0.9849	1.1463	0.8506	0.6706	1.4744	1.0871	1.3235	1.4756	0.975	0.5217	0.5217	1
1446	2-palmitoylglycerol (2-monopalmitin)	Lipid	Monoacylglycerol	33419	GC/MS	100001048	2108	129	23470-00-0;	123409			0.832	0.6554	0.5198	0.5198	0.9916	0.5838	0.9003	0.742	0.5198	1	1.4469	0.6446	1.1524	0.7806	0.8318	0.7339	1.0054	1.2499	1.5197	1.4417	2.057	1.3934	2.3161	1.5746	0.9333	0.779	0.8635	1.2532	0.5198	2.3585	1.5728	1.6164
1344	2-palmitoylglycerophosphocholine*	Lipid	Lysolipid	35253	LC/MS Pos	100001562	5604	496.3					1.8309	0.7	1.366	1.1422	0.5477	0.9536	1.4306	0.4395	1.0464	1.125	0.6888	2.8755	1.598	1.414	2.131	1.5708	1.6495	0.6603	0.5851	0.7984	0.5575	0.9373	0.6086	0.7943	2.4981	2.3357	0.6132	2.8399	0.6402	0.8411	0.3739	1.3111
1382	2-palmitoylglycerophosphoethanolamine*	Lipid	Lysolipid	35684	LC/MS Pos	100001652	5598	454.2					2.0447	0.8065	1.943	0.9357	0.5983	0.5898	1.2434	0.4489	1.1378	1.2312	1.1944	1.4789	0.843	1.7607	1.8855	0.98	1.3182	0.6336	0.4993	0.5216	0.2694	0.8581	0.7818	0.5736	2.7619	1.8626	1.7077	3.6045	0.8304	1.02	0.3254	1.8484
2227	3'-dephosphocoenzyme A	Cofactors and Vitamins	Pantothenate and CoA Metabolism	18289	LC/MS Neg	100000138	2010	686.2	3633-59-8;	444485	C00882	HMDB01373	0.4981	0.8334	1.0433	0.6452	1.3044	1.0817	1.2686	1.2293	0.6719	0.4386	0.4386	1.089	0.6809	0.4386	0.4386	0.5216	0.4386	1.1883	1.4745	1.3761	0.7096	1.2829	0.7052	0.8125	1.2406	2.244	0.4386	0.6696	1	1.2263	0.7433	0.9022
116	3-(4-hydroxyphenyl)lactate	Amino Acid	Phenylalanine and Tyrosine Metabolism	32197	LC/MS Neg	240	1395	181.1	6482-98-0;	9378	C03672	HMDB00755	1.0803	1.2059	3.225	3.9253	1.4498	1.3743	2.0158	1.7678	0.8444	0.7003	0.9051	0.6399	1.6684	1.0784	1.2947	0.9439	0.6746	0.7012	0.5257	0.6065	0.4504	0.4285	0.5992	0.4285	1	1.1752	0.5572	1.5371	1.3914	0.7631	0.7133	2.7751
2193	3-aminoisobutyrate	Nucleotide	Pyrimidine Metabolism, Thymine containing	1566	GC/MS	1114	1252.2	102	10569-72-9;214139-20-5;	64956	C05145	HMDB03911	2.5179	2.0922	0.3348	1.4226	2.141	1.9614	1.5328	2.8493	0.9148	0.7459	0.6624	1.4154	1.5293	0.9698	0.9297	0.6752	1.2949	0.413	1.0575	0.7004	0.4076	0.6304	0.5447	0.4605	2.243	1.5081	0.3348	2.5087	1	0.7503	0.4364	1.749
1168	3-dehydrocarnitine*	Lipid	Carnitine Metabolism	32654	LC/MS Pos	100001508	1020	160.2	10457-99-5;	6991982	C02636	HMDB12154	0.5775	0.8124	0.6907	0.7118	1.1137	1.0993	0.716	0.5018	2.0725	3.5702	0.7826	0.9812	1.2893	1.0465	1.1304	1.4023	1.2052	0.7521	1.31	1.3886	1.4071	1.0188	0.2456	0.3893	0.61	0.4062	0.4113	0.6318	1.8151	1.0443	0.2791	1.043
1172	3-hydroxybutyrate (BHBA)	Lipid	Ketone Bodies	542	GC/MS	254	1203.5	116.9	625-72-9;	441	C01089	HMDB00357	1.0897	0.404	2.7694	0.6431	0.2625	0.3832	0.1855	0.7044	1.8437	1.8645	1.1228	2.2565	3.1246	3.7486	3.4934	0.8157	1.2189	0.9103	1.1244	0.4244	0.5585	0.4453	0.8758	0.6128	1.3986	1.1732	2.1513	2.3079	0.5468	0.3014	0.3721	2.3122
1184	3-hydroxydecanoate	Lipid	Fatty Acid, Monohydroxy	22053	LC/MS Neg	100000997	4681	187.2	5561-87-5;	26612		HMDB02203	1.6626	0.8652	1.7158	1.0906	0.6707	0.6843	0.9552	1.2058	0.844	0.8979	1.0601	0.9858	1.2148	1.5666	1.4374	0.9262	1.089	0.7292	0.9338	0.895	1.0555	0.9812	0.6551	1.0142	1.3277	1.4221	1.6561	1.8505	0.9314	0.7751	0.5493	1.2171
260	3-methyl-2-oxobutyrate	Amino Acid	Leucine, Isoleucine and Valine Metabolism	21047	LC/MS Neg	100000936	1489	115.1	3715-29-5;	49	C00141	HMDB00019	1	1	1	1	1	1	1	1	1	1	1	1	1	1	1	1	1	1	1	1	1	1	1	1	1	1	1	1	1	1	1	1
53	3-methylhistidine	Amino Acid	Histidine Metabolism	15677	LC/MS Neg	100000042	911	168.1	368-16-1;	649696971061	C01152	HMDB00479	3.8795	1.9511	1.2609	1.4143	0.2314	0.3811	0.6349	0.5978	0.3813	1.5956	0.5348	0.7762	0.547	2.7164	1.8239	1.1427	1	0.1744	0.1744	0.2084	0.4149	0.1744	0.1833	0.1744	1.6393	2.59	1.5517	4.5441	0.1744	0.1744	0.305	1.0559
751	3-phosphoglycerate	Carbohydrate	Glycolysis, Gluconeogenesis, and Pyruvate Metabolism	40264	GC/MS	132	1754	357.1	80731-10-8;		C00597	HMDB00807	3.2555	0.7069	0.012	1.2957	1.1994	0.5412	0.9476	2.0123	0.4944	1.3833	0.4868	1.8555	0.6229	2.1993	1.4801	0.8833	1.4379	0.5107	1.0524	0.4527	0.2138	0.6208	0.4416	0.3276	4.0097	3.0574	2.4157	6.9875	0.407	0.4952	2.3743	5.0908
2340	4-ethylphenylsulfate	Xenobiotics	Benzoate Metabolism	36099	LC/MS Neg	100001756	3570	201.1	123-07-9;		C13637		1.9974	1	0.497	0.6126	1.4532	1.8456	1.3021	1.2441	1.5092	0.8955	2.2051	1.332	0.797	1.4923	0.7553	1.0566	0.5558	0.497	0.6594	0.497	0.6654	1.0017	0.497	0.497	0.6479	0.497	0.5653	1.4661	0.497	0.8754	0.497	0.8389
1174	4-hydroxybutyrate (GHB)	Lipid	Fatty Acid, Monohydroxy	34585	GC/MS	100001507	1277	233.1	502-85-2;	10413	C00989	HMDB00710	2.9663	2.1598	0.2969	1.6185	1.3788	0.6043	0.6545	0.8333	1.2882	1	0.5182	1.0757	1.2953	1.0071	1.8409	1.318	0.7328	0.4109	0.3086	0.5434	0.2969	0.4846	0.2969	0.2969	1.7372	2.9179	0.2969	0.9987	0.2969	0.6359	0.2969	0.2969
340	5-methylthioadenosine (MTA)	Amino Acid	Polyamine Metabolism	1419	LC/MS Pos	212	2427	298.1	2457-80-9;	439176	C00170	HMDB01173	1.2467	1.0211	1.7438	2.8811	1.8501	2.3425	0.9789	1.4628	0.935	1.1206	0.7539	1.2669	1.9405	1.3337	1.6879	1.3498	0.9614	0.602	0.6256	0.8652	0.7575	0.7706	0.6575	0.6865	1.2756	1.2022	0.8289	1.5193	0.6011	0.7233	0.4434	0.7334
359	5-oxoproline	Amino Acid	Glutathione Metabolism	1494	LC/MS Pos	1021	1446	130.1	98-79-3;	7405	C01879	HMDB00267	0.9729	1.5484	1.3941	2.3029	0.4692	0.5523	1.9229	1.1973	1.175	1.0357	0.8593	1.3575	0.8887	1.225	1.3829	1.4195	1.0439	0.5882	0.6352	0.5252	0.5941	0.6178	0.5304	0.7644	0.9828	1.4563	1.0172	1.4237	0.8044	0.8382	0.3243	1.5997
760	6-phosphogluconate	Carbohydrate	Pentose Phosphate Pathway	15442	LC/MS Neg	100000341	588	275.1	921-62-0;53411-70-4;	91493	C00345	HMDB01316	1.8192	1.2665	2.1968	0.6256	0.5902	0.3762	0.6719	0.2914	0.7237	1.9829	1	1.9419	1.1958	2.4396	3.6725	1.8092	2.7318	0.453	0.4845	0.2914	0.7472	0.4367	0.5439	0.4254	3.6332	2.8031	1.8849	3.8777	0.3339	0.5001	0.3679	2.315
1504	7-alpha-hydroxycholesterol	Lipid	Sterol	35692	GC/MS	100001602	2300	456.2	566-27-8;	107722	C03594	HMDB01496	0.9382	1.0125	0.1619	1.8765	1.655	0.5829	0.8767	0.7969	0.9875	0.8305	1.2206	1.2767	1.2911	0.1619	1.5196	1.4003	0.8301	0.1619	1.1694	1.4105	0.8512	0.8106	0.918	0.2344	2.1822	0.1619	0.1619	1.9699	0.4674	0.1619	0.1619	1.5305
1505	7-beta-hydroxycholesterol	Lipid	Sterol	35092	GC/MS	100001095	2340	456.4	566-27-8;	473141		HMDB06119	1.7073	1.2466	0.0651	1.1353	1.2995	0.7991	1.05	0.9618	0.7887	0.4681	0.589	1.6274	0.8214	0.9042	1.1527	0.6188	1.1988	1.0382	0.8571	1.0867	0.8135	0.9044	1.4884	0.4403	1.778	0.2985	0.273	2.5485	1.1089	1.1893	0.3344	1.7514
1150	acetylcarnitine	Lipid	Fatty Acid Metabolism(Acyl Carnitine)	32198	LC/MS Pos	100000802	1203	204.2	5080-50-2;	1	C02571	HMDB00201	0.9469	0.9878	0.9067	1.0913	1.2822	1.0557	1.1526	1.1324	0.8874	1.1344	0.9551	0.8927	1.0839	1.0494	0.9809	1.1204	0.9174	1.2474	1.0122	1.0122	1.157	1.0411	1.061	1.2138	0.7253	0.9413	0.5057	0.6658	0.7849	0.8647	0.6026	0.646
2086	adenine	Nucleotide	Purine Metabolism, Adenine containing	554	GC/MS	880	1804.2	264	73-24-5;	190	C00147	HMDB00034	1.4035	1.3729	0.3561	3.2074	1.6125	2.4351	0.8058	1.929	1.4026	1	0.5616	0.6087	1.7062	1.4244	1.4341	1.3979	1.1175	0.4316	0.5485	0.6353	0.5297	0.6283	0.4494	0.5638	1.3912	1.6038	0.8277	1.755	0.5851	0.5243	0.3561	0.927
2080	adenosine 2'-monophosphate (2'-AMP)	Nucleotide	Purine Metabolism, Adenine containing	36815	LC/MS Neg	100001694	1497	346.1	130-49-4;	94136	C00946	HMDB11617	2.1638	0.6546	1.6566	0.7357	0.3933	0.4411	0.463	0.4421	0.9639	1.1282	0.6909	1.0361	0.879	3.1788	2.5636	1.2303	1.5812	0.3933	0.4217	0.4402	0.5103	0.3933	0.3933	0.4123	1.5675	1.6501	1.7873	4.0569	0.3933	0.3933	0.3933	1.1094
2077	adenosine 5'-diphosphate (ADP)	Nucleotide	Purine Metabolism, Adenine containing	3108	LC/MS Neg	208	700	426.1	20398-34-9;	6022	C00008	HMDB01341	0.1527	1.1768	0.1527	1.1576	0.8279	1.2593	0.9325	1.3759	1.079	0.9313	2.0182	1.2306	0.3578	0.1795	0.2181	0.1527	0.1527	1.0212	1.7703	1.1023	1.4098	0.896	1.1388	0.9788	0.1527	0.1527	0.1527	0.2972	1.6019	0.873	0.8962	0.2234
2078	adenosine 5'-monophosphate (AMP)	Nucleotide	Purine Metabolism, Adenine containing	32342	LC/MS Pos	209	1210	348.1	149022-20-8;	6083	C00020	HMDB00045	0.7492	1.1461	0.631	0.9974	2.3784	1.2074	1.1883	1.2049	0.9354	0.7213	0.9384	1.2128	0.5598	0.6596	0.4309	0.8178	1.0026	1.8341	2.035	2.1877	1.0057	1.6994	1.7047	1.5731	0.8165	0.845	0.4869	0.8868	1.8304	1.877	0.8845	0.5868
2219	adenosine 5'diphosphoribose	Cofactors and Vitamins	Nicotinate and Nicotinamide Metabolism	558	LC/MS Neg	215	964	558.1	68414-18-6;	192	C00301	HMDB01178	0.5515	0.9382	0.6736	0.7696	4.9711	1.0618	1.2889	3.0306	0.8968	0.7931	1.6006	0.6145	1.0726	0.4724	0.5972	0.4622	0.7126	5.305	6.8823	5.5744	4.9771	10.6052	1.264	1.4543	0.5317	0.3974	0.4864	0.7616	5.4851	4.6167	11.0577	0.501
994	adrenate (22:4n6)	Lipid	Polyunsaturated Fatty Acid (n3 and n6)	32980	LC/MS Neg	100001193	5684	331.3	2091-25-0;	5497181	C16527	HMDB02226	1.0875	0.5147	0.9685	1.4547	0.56	0.8531	1.1862	0.6121	1.4835	1.303	2.1175	0.9724	0.8699	0.8119	0.7033	1.0458	2.4152	1.4708	1.1394	0.7787	1.2521	1.1741	1.673	0.7782	0.4674	2.0807	0.8964	0.3366	1.0276	0.7602	0.5489	1.2784
2059	AICA ribonucleotide	Nucleotide	Purine Metabolism, (Hypo)Xanthine/Inosine containing	38325	LC/MS Pos	216	1155	339.1	3031-94-5;	65110	C04677	HMDB01517	0.9017	0.8996	1.8213	0.7869	0.6806	0.8666	1.2249	1	1.4311	1.4029	0.5522	1.2646	1.0124	1.0908	1.3864	1.3889	1.5559	1.0334	1.0854	0.9564	1.0094	0.5522	0.8194	0.945	1.0186	0.771	0.6796	0.8779	0.9213	0.9548	0.9744	1.2358
24	alanine	Amino Acid	Alanine and Aspartate Metabolism	1126	GC/MS	811	1147.6	115.9	56-41-7;	5950	C00041	HMDB00161	1.4924	1.1898	0.2838	1.0533	0.9072	0.7379	0.6917	1.3893	1.0047	1.7011	1.046	1.4788	1.0924	1.8547	1.598	0.9953	1.9225	0.5445	0.977	0.8768	0.8893	0.836	0.8359	0.8823	1.5843	1.3471	0.7821	1.8539	0.7055	0.544	0.4668	1.9125
392	alanylglycine	Peptide	Dipeptide	37075	GC/MS	100001893	1412	272.1	687-69-4;	79094		HMDB06899	0.2187	1.2378	0.2187	0.2187	1.1048	1.0446	1.3658	0.2187	0.2187	0.2187	1.1607	0.2187	0.2187	0.2187	0.2187	0.2187	0.2187	0.2187	0.2187	0.7858	0.9554	0.2187	0.2187	0.2187	0.2187	0.2187	0.2187	0.2662	0.2187	0.2324	0.2187	0.2187
395	alanylleucine	Peptide	Dipeptide	37093	LC/MS Pos	100001890	2150	203	1638-60-4;	259583			0.4661	2.4937	0.7082	1.9633	3.1544	1.1904	1.324	1.4754	0.7197	0.9202	1.7086	0.6666	1.1616	0.6943	0.6703	0.6663	1.0137	1.4244	0.9863	0.8931	1.3895	2.2398	0.782	0.8504	0.5968	1.5929	0.4661	0.5411	1.2768	1.1825	0.4661	0.7326
398	alanylphenylalanine	Peptide	Dipeptide	38679	LC/MS Pos	100002700	2422	237.2	3061-90-3;	2080			0.7189	1.4397	0.7189	1.3758	1.1339	0.8844	1.2297	0.9586	0.816	1.3787	0.7426	0.997	1.5685	1.0616	0.8565	0.8656	1.0624	0.9778	0.8772	1.2821	1.2174	1.23	0.8544	0.9581	0.7189	1.0933	0.7189	0.7189	0.9247	1.1432	0.8566	1.003
403	alanyltyrosine	Peptide	Dipeptide	37098	LC/MS Pos	100001885	1713	253		5723194099800			0.2601	1.15	0.3173	0.8856	2.1127	1.1453	1.6475	1.6337	0.714	0.3205	0.9658	0.2601	1.0281	0.325	0.2935	0.481	0.2601	1.5168	1.4028	1.4066	1	1.9551	0.9642	0.4022	0.3057	0.3227	0.2601	0.2601	1.1144	1.7129	1.2518	0.2601
919	alpha-ketoglutarate	Energy	TCA Cycle	33453	GC/MS	93	1779	419.1	305-72-6;328-50-7;22202-68-2;	51	C00026	HMDB00208	0.2711	0.2711	9.1006	0.2711	0.2711	0.2711	0.2711	0.2711	1	0.2711	0.2711	0.6279	0.2711	0.2711	0.2711	0.2711	0.2711	0.2711	0.2711	0.2711	0.2711	0.2711	0.2711	0.2711	0.2711	0.2711	4.7542	0.2711	0.2711	0.2711	0.2711	0.2711
2237	alpha-tocopherol	Cofactors and Vitamins	Tocopherol Metabolism	1561	GC/MS	1105	2305.4	502.5	59-02-9;10191-41-0;	14985	C02477	HMDB01893	0.1122	0.1122	30.7756	0.1122	0.1122	0.1122	1.1588	0.1122	0.7693	0.9767	0.1122	1.0233	0.1122	0.1122	0.1122	0.669	0.9462	1.1763	0.1122	0.1122	0.7209	0.1122	0.1122	0.1122	0.1122	3.2157	1.2845	0.1122	0.1122	0.1122	0.1122	0.1122
384	anserine	Peptide	Dipeptide Derivative	15747	LC/MS Neg	100000044	1126	239.2	10030-52-1;	112072	C01262	HMDB00194	0.7579	1.0961	0.8254	1.0502	1.4139	1.2339	1.0154	1.2092	0.8904	1.0694	0.9846	1.0188	0.9431	0.806	0.9386	0.8694	0.9098	1.2345	1.2596	1.3242	1.2658	1.2966	1.3013	1.2866	0.7141	0.769	0.5257	0.6456	1.0921	0.9372	0.9335	0.8223
784	arabitol	Carbohydrate	Pentose Metabolism	38075	GC/MS	100000012	1687.5	307.1	7643-75-6;	94154	C01904	HMDB01851	0.9974	0.305	1.3615	0.305	0.5619	0.3675	0.6867	1.1951	0.6133	1.0026	0.794	0.305	1.0749	0.5803	1.0652	0.305	0.305	0.305	0.7697	0.305	1.0933	0.305	0.486	0.305	0.8272	1.1658	1.1482	1.4383	1.1474	0.786	1.4991	1.6579
966	arachidate (20:0)	Lipid	Long Chain Fatty Acid	44679	LC/MS Neg	893	6282	311.3	506-30-9;	10467	C06425	HMDB02212	1.1523	0.7889	1.4617	0.8956	0.8264	1.0698	0.7194	0.854	1.0713	0.9272	1.3321	0.7215	0.893	1.1815	1.2654	1.3157	0.74	0.9822	1.1447	0.9508	1.0758	1.0208	0.7068	0.9934	1.2465	1.0066	1.2958	1.1069	1.1265	0.7938	0.8003	0.7146
993	arachidonate (20:4n6)	Lipid	Polyunsaturated Fatty Acid (n3 and n6)	1110	LC/MS Neg	229	5525	303.4	506-32-1;	444899	C00219	HMDB01043	0.8895	0.685	1.1153	1.2667	0.8452	0.9626	1.2125	1.0061	1.2222	1.0714	1.0047	1.6177	1.0222	0.7501	0.7374	0.9972	1.3758	1.0009	1.0547	1.1078	0.9991	1.2147	0.8307	0.9324	0.3753	2.6469	0.8862	0.1997	1.0623	0.7841	0.4588	0.6134
300	arginine	Amino Acid	Urea cycle; Arginine and Proline Metabolism	1638	LC/MS Pos	231	650	175.2	1119-34-2;	232	C00062	HMDB00517	1.4227	0.8169	1.5999	1.0452	0.9016	0.907	0.849	0.9977	1.0746	1.0257	0.73	0.7933	1.1432	1.3986	1.5588	1.1675	1.2643	0.8282	0.6486	0.738	1.0023	0.8688	0.5929	1.0429	1.1077	1.3036	1.6902	1.3907	0.5303	0.499	0.4588	0.9747
2232	ascorbate (Vitamin C)	Cofactors and Vitamins	Ascorbate and Aldarate Metabolism	1640	GC/MS	233	1850.1	332.1	134-03-2;		C00072	HMDB00044	1.0816	1.4716	0.287	1.1285	0.5159	0.7013	0.9813	1.5367	0.6009	1.1434	0.7808	1	1.5488	1.4818	1.4555	1.0843	1.4516	0.4062	0.5016	0.5577	0.969	0.6142	0.287	0.5255	0.7873	6.3539	2.022	1.613	0.4899	0.6235	1.4052	1.2905
29	asparagine	Amino Acid	Alanine and Aspartate Metabolism	512	GC/MS	917	1617.5	188	70-47-3;	6267	C00152	HMDB00168	0.5089	0.4469	0.5587	0.3774	2.5738	0.5241	3.1926	0.7536	0.6289	0.4256	2.235	1.3681	0.9392	0.2704	0.847	0.592	0.9918	3.0365	3.1892	4.4537	2.5871	3.5179	3.1568	3.4536	1.0082	1.3853	0.0531	0.983	1.4965	2.2541	1.056	0.375
431	asparagylisoleucine	Peptide	Dipeptide	42976	LC/MS Pos	100003155	2070	246.2					0.1476	1.9291	0.1476	1.2426	1.9005	0.8099	2.2635	1	0.341	0.3328	2.2352	0.3516	0.6249	0.2464	0.338	0.1476	0.1476	1.4172	1.6941	2.0097	1.286	1.8034	0.9712	0.5404	0.1476	0.1476	0.1476	0.1476	1.0769	1.3072	0.2936	0.371
432	asparagylleucine	Peptide	Dipeptide	42980	LC/MS Pos	100003156	2170	246.2					0.5526	2.8213	0.777	2.0551	1.9041	1.3697	1.1773	1.2079	0.8716	1.0416	1.8313	0.7719	1.1833	0.6035	1.018	0.7482	0.7797	1.0856	0.8632	1.3837	0.982	1.309	0.9215	1.1313	0.5526	0.8921	0.5526	0.7094	0.9012	0.909	0.5526	0.5526
27	aspartate	Amino Acid	Alanine and Aspartate Metabolism	15996	GC/MS	234	1529.7	232	56-84-8;	5960	C00049	HMDB00191	1.6577	1.0486	0.0158	1.2303	0.7882	0.7989	0.8236	0.9785	1.0447	1.5525	1.0215	1.458	1.0981	2.3087	2.0106	1.0981	2.1771	0.7673	0.8292	0.9482	0.8987	0.6815	0.7736	0.8133	1.6305	1.7426	0.9409	2.4286	0.7131	0.6514	0.4589	1.9437
2165	beta-alanine	Nucleotide	Pyrimidine Metabolism, Uracil containing	55	GC/MS	244	1451.8	174	56-41-7;107-95-9;	239	C00099	HMDB00056	2.3855	0.2857	0.0021	0.2355	0.1428	0.3231	0.5486	0.6728	0.7754	0.4215	0.2984	1.7543	1.2508	3.1081	1.4586	0.6397	0.7333	3.479	4.7712	1.1834	0.9991	0.9701	0.986	1.3106	1.1445	2.0719	1.1828	2.1292	3.6838	1.041	0.6272	1.0009
229	beta-hydroxyisovaleroylcarnitine	Amino Acid	Leucine, Isoleucine and Valine Metabolism	35433	LC/MS Pos	100001594	1683	262.1	99159-87-2;				1.5856	0.9058	1.5004	0.7608	0.9439	0.6261	1.1142	0.8322	0.8514	1.2582	1.0799	1.3461	1.158	0.9159	1.4918	1.6992	1.1859	0.8301	0.6581	0.7513	1.5195	0.8548	1.1826	1.0988	1.0298	1.211	0.762	1.1436	0.7162	0.6812	0.7059	0.9702
6	betaine	Amino Acid	Glycine, Serine and Threonine Metabolism	3141	LC/MS Pos	799	721	118.2	107-43-7;	247	C00719	HMDB00043	1.0904	0.9116	0.9302	1.243	1.5238	1.5988	1.0281	0.9719	0.9051	0.966	1.4186	1.3032	1.4258	0.8688	1.2116	1.8122	1.2507	0.7184	1.3884	1.4022	0.7429	1.8678	0.8823	1.105	0.6448	0.8568	0.4021	1.1093	0.5156	0.6113	0.3234	0.6982
1133	butyrylcarnitine	Lipid	Fatty Acid Metabolism (also BCAA Metabolism)	32412	LC/MS Pos	100001054	2007	232.2	25576-40-3;	439829	C02862	HDMB02013	1.0909	0.7571	0.6843	0.6055	0.8951	1.1061	0.5279	0.5173	1.1825	1.3807	0.9943	1.086	1.5523	1.796	1.565	1.0057	0.8087	1.4115	1.1368	0.9614	0.8792	1.389	1.2026	6.2546	0.6743	0.8388	0.5087	0.6688	1.2333	0.9886	0.5354	2.9717
214	C-glycosyltryptophan*	Amino Acid	Tryptophan Metabolism	32675	LC/MS Pos	100001949	1912	367.1					2.511	0.882	1.9725	0.9073	0.5388	0.612	0.7441	0.6878	1.0576	1.2257	1.328	1.3786	1.1565	1.9964	2.2887	1.4752	2.0046	0.5728	0.6489	0.5064	0.9424	0.7825	0.5162	0.6991	1.945	2.1141	2.0114	3.2276	0.6406	0.6436	0.4971	1.3631
937	caproate (6:0)	Lipid	Medium Chain Fatty Acid	32489	LC/MS Neg	926	2766	115.2	142-62-1;	8892	C01585	HMDB00535	1.0559	1.0229	1.4066	1.0427	0.9502	0.8304	0.949	0.9248	1.0003	1.3506	0.7878	1.1395	0.9997	1.1615	1.394	0.9613	1.6588	0.6097	0.9881	1.109	0.9295	0.8527	1.2625	1.5958	1.1471	0.4439	0.6506	1.1009	0.7039	0.6978	0.4061	1.3693
939	caprylate (8:0)	Lipid	Medium Chain Fatty Acid	32492	LC/MS Neg	932	4367	143.2	124-07-2;	379	C06423	HMDB00482	1.2704	0.6652	1.6199	1.0608	0.6361	0.7714	1.0389	1.1136	0.7933	1.0248	1.1571	0.9351	1.145	1.4055	1.3376	0.8471	0.9935	0.6382	0.8471	0.9604	1.0065	1.0084	0.6729	1.0216	0.9236	1.2084	1.4058	1.3405	0.8482	0.7846	0.7375	0.9577
1167	carnitine	Lipid	Carnitine Metabolism	15500	LC/MS Pos	100000007	702	162.2	461-05-2;	10917	C00318	HMDB00062	0.5566	1.2006	0.7538	1.3071	1.8998	1.0166	1.2956	1.1829	0.6913	1.0528	1.0679	0.9321	0.7185	0.6152	0.6106	0.7905	0.639	1.2588	1.2282	1.1745	1.6428	1.2101	1.1199	0.9834	0.6584	0.5967	0.3825	0.4599	1.2731	1.17	0.9385	0.867
381	carnosine	Peptide	Dipeptide Derivative	1768	LC/MS Neg	249	813	225.2	305-84-0;	439224	C00386	HMDB00033	0.2819	0.8083	0.3295	0.3728	1.2468	0.9874	1.5094	1.0536	0.7417	1.0126	1.3516	0.6627	0.9665	0.4915	0.3664	0.3065	0.5789	1.7843	1.568	1.7745	1.73	1.6426	2.2714	1.7118	0.2213	0.3771	0.4616	0.1758	1.4357	2.5408	1.5139	1.0766
2325	catechol sulfate	Xenobiotics	Benzoate Metabolism	35320	LC/MS Neg	100001605	1928	188.9	120-80-9;	3083879	C00090		2.2916	1.213	0.2572	1.692	0.5734	1.0739	0.9271	1.4027	1.8171	0.79	1.7261	2.2657	1.0219	1.3389	0.6342	1.5347	1.2202	0.5554	1.1692	0.561	1.3802	0.9781	0.8283	0.382	0.7315	1.1791	1.5297	0.1437	0.405	0.5099	0.1644	0.2843
1301	chiro-inositol	Lipid	Inositol Metabolism	37112	GC/MS	100001859	1857	318.1	643-12-9;				3.4359	1.0598	0.7701	1.0785	0.989	1.0178	1.3256	1.9765	0.7806	1.1279	0.8819	1.658	0.7903	1.4285	2.5356	1.149	1.0815	0.518	0.2594	0.6014	0.5526	0.4937	0.3851	1.011	0.4613	1.103	1.6269	1.7147	0.4536	0.5275	0.3358	0.5483
1514	cholestanol	Lipid	Sterol	21131	GC/MS	100000859	2320.8	215.2	80-97-7;	6665	C12978	HMDB00908	1.3739	0.9184	0.4802	0.8141	1.2007	0.9712	0.9279	0.9861	1.1316	1.19	1.3309	1.4768	0.6258	0.9642	1.4038	0.797	1.7424	0.5648	1.0346	1.1011	1	1.0792	0.7961	1.1588	2.3251	1.5101	0.4802	0.9978	0.7733	1.0072	0.6893	0.6267
1501	cholesterol	Lipid	Sterol	63	GC/MS	266	2316.9	329.3	57-88-5;	11025495	C00187	HMDB00067	1.4846	0.9591	3.6676	0.939	0.8414	0.8662	1.0549	1.1497	1.0409	1.061	1.0432	1.4434	0.8976	1.2284	1.3793	1.1454	1.35	0.8938	0.8224	0.8616	0.8839	0.8719	0.8981	0.8084	1.4423	1.6451	0.8417	1.7824	0.7831	0.8716	0.5646	1.0547
959	cis-vaccenate (18:1n7)	Lipid	Long Chain Fatty Acid	33970	GC/MS	100001228	1987	339.3	506-17-2;	5282761	C08367	HMDB03231	0.9943	0.6509	2.187	0.9974	0.626	0.6746	0.7264	0.7272	0.7188	0.9289	1.0223	0.8801	0.7895	1.2692	1.0394	1.0049	0.7993	1.1849	1.0723	1.1314	0.9578	0.8389	0.8065	1.0026	1.1059	2.0371	1.1386	1.9031	1.1402	1.0864	0.5366	1.0121
914	citrate	Energy	TCA Cycle	1564	LC/MS Neg	1124	591	191.1	77-92-9;	311	C00158	HMDB00094	0.7846	1.0805	1.349	0.9582	0.8461	0.7317	1.075	0.7741	0.9005	0.8764	0.8556	1.0233	1.0842	0.8586	0.8575	0.8816	0.9818	1.2089	0.8941	1.0182	1.4575	0.8685	1.5786	1.1841	1.2905	0.8211	1.4565	2.1354	1.1325	1.1141	0.7407	3.4876
304	citrulline	Amino Acid	Urea cycle; Arginine and Proline Metabolism	2132	LC/MS Pos	391	715	176.1	372-75-8;	9750	C00327	HMDB00904	0.8782	1.5058	1.1114	1.125	1.3903	1.4083	0.9851	1.0378	0.812	0.7143	0.8325	1.0495	1.3351	0.7869	1.0433	1.0987	1.1825	0.9184	0.8545	0.6757	0.8822	1.1876	0.7147	0.9685	1.197	1.3004	0.8131	0.912	1.0149	1.0178	0.5516	0.8446
327	creatine	Amino Acid	Creatine Metabolism	27718	LC/MS Pos	1221	758	132.1	57-00-1;	586	C00300	HMDB00064	0.8256	1.1583	1.0059	1.0193	1.2691	1.121	0.9214	0.9864	1.0628	0.9939	0.9221	1.0926	0.9675	0.8618	0.8718	1.1469	0.8426	1.3215	1.1224	1.2046	1.203	1.0815	0.9941	1.0439	1.0761	0.7567	0.5714	0.708	1.0638	0.8461	0.8814	0.9749
328	creatinine	Amino Acid	Creatine Metabolism	513	LC/MS Pos	275	730	114.1	60-27-5;	588	C00791	HMDB00562	0.7447	0.9316	1.0672	1.0331	1.546	1.5086	1.0347	1.1502	0.7745	0.8029	0.9622	1.0875	0.6455	0.7004	0.6083	1.2337	0.6775	1.4054	1.2822	1.4595	1.3624	1.5791	1.2787	1.1983	0.6329	0.5107	0.4459	0.4839	0.9669	1.1432	0.8997	0.5449
279	cystathionine	Amino Acid	Methionine, Cysteine, SAM and Taurine Metabolism	15705	GC/MS	310	1979.6	218.1	535-34-2;	439258	C02291	HMDB00099	2.7368	1	0.4863	2.2012	0.8835	1.2892	1.2629	2.3272	1.0449	1.2376	0.92	1.4138	0.8605	1.563	1.4679	0.9833	0.8876	0.4863	0.6379	0.7608	0.7941	0.6393	0.4962	0.6504	1.8277	1.7397	3.363	4.068	0.8796	0.7233	0.5761	2.6503
354	cysteine-glutathione disulfide	Amino Acid	Glutathione Metabolism	35159	LC/MS Pos	100001437	821	427.1	13081-14-6;	4247235		HMDB00656	3.601	1.0522	2.984	1.3435	0.356	0.449	0.6294	0.3732	1.1245	1.373	1.1413	1.4303	0.9478	4.3021	5.4111	1.8175	1.375	0.4505	0.4082	0.6223	0.733	0.5832	0.7999	0.8369	1.5093	0.8469	1.237	3.2238	0.5545	0.4748	0.3723	2.7938
2173	cytidine	Nucleotide	Pyrimidine Metabolism, Cytidine containing	514	LC/MS Pos	827	1065	244	65-46-3;	6175	C00475	HMDB00089	1.8935	0.8481	1.9727	0.9465	0.5341	0.6881	0.7645	0.3985	1.2277	1.3627	1.0535	1.2079	1.4216	2.2297	2.1902	1.33	1.7339	0.595	0.5056	0.6746	0.8801	0.6533	0.9245	0.7834	1.5691	1.5479	1.3802	2.4729	0.6993	0.6038	0.5346	2.0916
2170	cytidine 5'-monophosphate (5'-CMP)	Nucleotide	Pyrimidine Metabolism, Cytidine containing	2372	LC/MS Pos	282	887	324	63-37-6;	6131	C00055	HMDB00095	0.9147	1.0843	0.9918	1.0062	0.8678	0.7545	0.9938	0.7772	1.1535	1.165	1.0397	1.2061	1.4101	1.1835	1.1674	1.159	1.1452	0.8031	0.7099	0.7707	1.1248	0.7669	0.9435	0.9219	1.0503	1.0654	0.5905	0.9809	0.8358	1.0458	0.604	1.5394
2171	cytidine-3'-monophosphate (3'-CMP)	Nucleotide	Pyrimidine Metabolism, Cytidine containing	2959	LC/MS Pos	105	1181	323.9	84-52-6;	66535	C05822		0.6507	1.0572	0.8845	0.9106	1.6432	1.4575	1.0016	1.1296	1.0538	0.8524	1.2872	0.9857	0.7989	0.8953	0.841	0.9719	0.6665	1.4186	1.4483	1.3949	1.5935	1.807	1.0864	1.5032	0.7706	0.6865	0.7347	0.5447	1.3924	0.9984	1.1355	0.7172
1166	deoxycarnitine	Lipid	Carnitine Metabolism	36747	LC/MS Pos	100001662	759	146.1	6249-56-5;	134	C01181	HMDB01161	0.9274	0.8972	0.9766	1.3309	1.0404	1.2115	1.0613	1.0236	0.6933	0.9814	1.1488	1.0494	1.4614	0.5104	0.878	0.9038	0.8586	0.9522	1.0734	1.0316	1.2699	1.6229	0.9422	2.1766	1.0186	1.2443	0.7184	0.7302	0.9101	1.0446	0.632	0.7741
997	dihomo-linoleate (20:2n6)	Lipid	Polyunsaturated Fatty Acid (n3 and n6)	17805	LC/MS Neg	1231	5722	307.3	2091-39-6;	6439848	C16525	HMDB05060	1.2865	0.6249	1.291	1.2668	0.5652	0.8799	1.2893	0.5557	1.5373	1.659	1.6388	1.1433	0.9444	1.0673	1.1357	1.3856	1.7566	1.105	0.9458	0.6675	1.0536	0.9464	0.9408	0.7885	0.4344	1.0598	0.9035	0.4679	0.8152	0.6711	0.2505	1.1759
992	dihomo-linolenate (20:3n3 or n6)	Lipid	Polyunsaturated Fatty Acid (n3 and n6)	35718	LC/MS Neg	100001739	5600	305.4	17046-59-2 ;	5280581	C03242	HMDB02925	0.8381	1.1438	1.3341	1.2767	0.784	1.1739	1.4703	0.834	1.3809	1.7226	1.5014	1.3076	1.2418	0.9295	1.0359	1.2036	1.7728	1.0264	0.8784	0.8446	0.9736	0.911	0.8287	0.8974	0.5268	2.3596	1.2712	0.1754	0.8074	0.9161	0.4356	0.9611
5	dimethylglycine	Amino Acid	Glycine, Serine and Threonine Metabolism	5086	GC/MS	806	1030	57.9	1118-68-9;	673	C01026	HMDB00092	0.6131	1.0693	0.058	1.5097	1.3812	1.5342	1.4725	0.8826	0.9487	1.1581	1.4689	1.1156	1.6471	0.727	0.9119	0.9931	1.0069	0.9807	1.2494	1.1591	1.3059	1.4133	1.3491	1.4504	0.5231	0.4699	0.2804	0.5074	0.7209	0.7759	0.3916	0.953
996	docosadienoate (22:2n6)	Lipid	Polyunsaturated Fatty Acid (n3 and n6)	32415	LC/MS Neg	100001182	6017	335.4	7370-49-2 ;	5282807	C16533		2.0085	0.9891	2.2414	1.0109	0.412	0.6208	0.8295	0.3313	1.5335	1.7703	1.5413	1.3055	1.059	1.8626	1.7956	1.5021	2.2789	0.6321	0.6478	0.635	0.7539	0.6485	0.8098	0.7776	0.8768	1.4381	1.4919	1.1812	0.5847	0.4291	0.3621	1.5538
984	docosahexaenoate (DHA; 22:6n3)	Lipid	Polyunsaturated Fatty Acid (n3 and n6)	19323	LC/MS Neg	100000665	5518	327.3	6217-54-5;	445580	C06429	HMDB02183	0.6751	0.8464	0.9515	1.2817	0.7954	0.9558	1.5112	1.3596	1.28	0.9619	1.1983	0.9503	1.0381	0.5912	0.504	0.6185	1.1231	1.2999	1.6608	1.6361	1.2476	1.8469	1.071	1.4082	0.2115	1.8392	0.8125	0.2673	1.555	0.7202	0.4858	0.2986
983	docosapentaenoate (n3 DPA; 22:5n3)	Lipid	Polyunsaturated Fatty Acid (n3 and n6)	32504	LC/MS Neg	100001181	5574	329.4	2234-74-4 ;	6441454	C16513	HMDB01976	0.5282	0.6394	0.8949	1.3527	0.7582	0.9785	1.1554	1.129	1.3623	1.084	1.4453	0.9551	1.0512	0.4276	0.5499	0.925	1.112	1.1677	1.3843	1.4117	1.1801	1.5854	0.9811	1.0189	0.2565	2.3908	0.8884	0.3096	1.3442	0.8489	0.4246	0.3607
995	docosapentaenoate (n6 DPA; 22:5n6)	Lipid	Polyunsaturated Fatty Acid (n3 and n6)	37478	LC/MS Neg	100001580	5625	329.4	25182-74-5;	6441454	C16513	HMDB13123	0.7715	0.8631	0.9846	1.3861	0.6559	0.9226	1.3372	1.0039	0.9961	1.0739	1.0084	1.176	0.9091	0.47	0.5757	0.8562	1.1651	1.2814	1.5996	1.2314	1.2256	1.7201	1.3001	1.1108	0.1514	1.9982	0.6187	0.0902	1.3942	0.6789	0.3841	0.4164
3025	ectoine	Xenobiotics	Chemical	35651	LC/MS Pos	100001635	832	143.1	96702-03-3;	126041	C06231		0.3793	0.5548	0.3529	0.7362	1.4247	1.0405	0.8731	1.2412	0.9595	1.7005	2.3726	0.9456	1.701	0.5083	0.8627	0.3683	0.8395	2.2003	2.3856	2.7558	2.1625	2.962	2.5569	2.3906	0.8964	0.8534	0.3086	0.4903	2.2323	1.496	0.5059	1.1951
982	eicosapentaenoate (EPA; 20:5n3)	Lipid	Polyunsaturated Fatty Acid (n3 and n6)	18467	LC/MS Neg	2050	5442	301.3	10-2005-9;10417-94-4;	446284	C06428	HMDB01999	0.4849	0.4725	0.8067	1.3724	0.8465	0.9955	1.0894	1.0689	1.0442	0.9573	1.5183	1.0078	1.288	0.4602	0.6245	0.697	1.0038	0.9962	1.0974	1.0859	1.0159	1.4056	0.7496	0.6568	0.3492	2.8894	1.1394	0.8392	1.0786	1.0184	0.5577	0.5079
969	eicosenoate (20:1n9 or 11)	Lipid	Long Chain Fatty Acid	33587	LC/MS Neg	100001335	5955	309.4		5282768			2.013	0.7461	1.9219	0.9969	0.5127	0.7441	1.0117	0.6765	1.0031	1.4077	1.4454	1.2701	0.8328	1.5701	1.7645	1.3903	1.3974	0.721	0.7042	0.6085	0.7106	0.655	0.7108	0.7427	1.384	1.5856	2.0575	2.0221	0.8084	0.8719	0.3802	1.9309
2555	equol sulfate	Xenobiotics	Food Component/Plant	40478	LC/MS Neg	100003429	3625	321.2					0.5921	1.0867	0.2954	1.259	0.5881	1.4863	1.1128	1.5214	2.0367	0.9267	2.9925	1.4018	1.1302	1.1383	0.3837	1.4624	1.1332	1.0309	1	0.5923	1.2181	0.969	0.7729	0.7673	0.3171	0.5454	0.6828	0.2954	0.4814	0.7974	0.2954	0.2954
2558	erythritol	Xenobiotics	Food Component/Plant	20699	GC/MS	100000846	1517.5	217	149-32-6;	222285	C00503	HMDB02994	1.3071	1.2904	1.8716	0.9986	1.3303	1.2255	1.0095	0.9588	1.0288	0.8275	0.8732	1.059	0.8551	0.9632	0.9867	0.637	0.8263	0.7732	1.0131	1.0241	0.9129	0.8316	0.9979	0.9916	1.1901	1.0569	0.7062	0.7882	1.0014	1.1281	1.0077	1.2487
908	erythronate*	Carbohydrate	Aminosugar Metabolism	33477	GC/MS	100001320	1546.9	292.1	88759-55-1;	2781043		HMDB00613	1.9402	1.3165	2.8568	0.2323	0.4968	0.4109	0.3972	0.9406	0.8643	1.0594	1.5656	1.5663	1.1367	0.6989	1.5455	0.9348	2.207	1.0967	0.7907	1.2305	0.7717	0.7792	1.487	0.7151	1.908	3.8942	0.5983	3.1275	0.8751	0.7197	0.3732	1.445
1333	ethanolamine	Lipid	Phospholipid Metabolism	1497	GC/MS	420	1304	174.1	141-43-5;	700	C00189	HMDB00149	1	0.8999	0.1905	0.9794	0.1905	0.4597	1.0315	1.65	0.6434	1.05	0.8541	1.0661	0.8886	1.2208	1.7107	1.2477	0.8209	1.0836	1.1471	1.044	1.0727	1.3413	0.9721	0.9704	0.983	1.2329	0.59	1.3656	1.0284	0.9645	0.3263	0.8574
2222	flavin adenine dinucleotide (FAD)	Cofactors and Vitamins	Riboflavin Metabolism	2134	LC/MS Neg	327	2413	784.1	146-14-5;84366-81-4;	643975	C00016	HMDB01248	1.8119	0.8292	2.1341	1.0135	0.6935	0.7363	0.9865	0.8576	1.459	1.3499	0.7191	1.2843	1.4937	1.9107	2.1349	1.4241	1.8922	0.4965	0.7388	0.7584	0.8098	0.6668	0.9088	0.8195	2.1489	2.2602	1.5028	2.7391	0.7443	0.7459	0.3558	1.4435
838	fructose	Carbohydrate	Fructose, Mannose and Galactose Metabolism	577	GC/MS	878	1758	217	57-48-7;	5984	C00095	HMDB00660	0.7984	1.2639	33.3433	1.03	2.2901	1.4484	1.2895	0.4244	0.6477	0.97	1.2536	1.2084	0.8598	0.1447	0.4745	0.4195	0.4792	1.4601	1.3182	0.9175	0.6231	1.6555	0.6909	0.8193	0.8198	1.2778	0.2489	0.7492	1.0664	1.3249	1.8921	1.0459
741	fructose-6-phosphate	Carbohydrate	Glycolysis, Gluconeogenesis, and Pyruvate Metabolism	12021	GC/MS	1232	1994.9	315.1	103213-47-4;	69507	C05345	HMDB00124	0.23	1.0235	0.0289	0.9765	2.7173	1.3444	1.94	0.3797	0.5274	0.3779	0.9491	1.5251	0.9006	0.1448	0.0676	0.18	0.332	2.2614	1.9479	1.4139	1.1373	2.1205	0.5565	0.6838	1.2287	1.1624	0.1402	1.2004	0.904	1.6891	3.6041	1.7603
923	fumarate	Energy	TCA Cycle	1643	GC/MS	330	1382.1	245	100-17-8;		C00122	HMDB00134	1.6581	1.2116	0.1096	0.7529	0.9841	0.724	0.639	2.3894	1.0159	1.3896	0.5547	1.4876	2.124	1.2843	2.7986	1.6839	1.334	0.4794	0.4942	0.4751	0.9153	0.3207	0.3848	0.504	1.4116	2.5869	1.2211	1.9101	0.4559	0.492	0.2567	1.1911
41	gamma-aminobutyrate (GABA)	Amino Acid	Glutamate Metabolism	1416	GC/MS	141	1539.7	304.1	56-12-2;	119	C00334	HMDB00112	1.2372	0.567	0.4827	0.8788	0.6116	0.7416	0.6022	0.6728	0.528	0.5899	0.7679	1.8563	2.1773	2.2942	1.1128	1.5284	0.9752	2.6129	3.2309	1.444	0.4827	1.4083	0.6383	1.2443	1.2456	1.0248	0.4827	2.1716	0.5326	1.0825	0.7536	0.9195
737	glucose	Carbohydrate	Glycolysis, Gluconeogenesis, and Pyruvate Metabolism	20488	GC/MS	572	1866.8	217.1	50-99-7;	79025	C00031	HMDB00122	0.9144	1.3038	6.5818	1.0967	1.3068	1.0983	1.1705	1.1888	1.0143	0.9075	1.1066	1.1812	0.8496	0.5293	0.6182	0.66	0.8476	1.0517	1.0479	1.1073	0.9557	1.0649	0.8829	0.8446	0.9992	1.0008	1.3416	0.9558	0.9969	0.9556	0.8442	0.9873
739	glucose 1-phosphate	Carbohydrate	Glycolysis, Gluconeogenesis, and Pyruvate Metabolism	33755	GC/MS	1233	1853	217.1	56401-20-8;	65533	C00103	HMDB01586	0.3253	0.3162	1.2333	0.7195	1.6425	0.8526	0.9123	0.5358	0.518	0.3162	0.7329	1.2873	1	0.3162	0.3162	0.3162	0.3162	0.8938	1.7469	1.074	0.7029	1.0844	0.3162	0.3162	1.3472	1.728	0.338	1.2377	0.753	1.1547	2.1292	1.49
738	glucose-6-phosphate (G6P)	Carbohydrate	Glycolysis, Gluconeogenesis, and Pyruvate Metabolism	31260	GC/MS	291	2042.7	387.2	103192-55-8;	5958	C00668	HMDB01401	0.2533	1.2517	0.039	1	3.2814	1.4306	1.6676	0.3933	0.5915	0.3578	0.9645	1.7895	0.6217	0.1324	0.039	0.191	0.3122	2.3789	1.8504	1.4412	0.7189	1.6892	0.5133	0.6862	1.4112	1.2235	0.1914	1.3303	0.8635	1.5823	4.3093	1.7707
36	glutamate	Amino Acid	Glutamate Metabolism	57	LC/MS Pos	561	700	148.1	56-86-0;	611	C00025	HMDB00148	1.3214	1.2817	1.4708	1.4819	0.9533	0.9454	1.0435	0.7827	0.8365	1.0555	0.8486	1.0883	0.8927	1.3379	1.2423	1.4299	1.1603	0.9129	0.7599	0.8544	0.8847	0.6394	0.6777	0.7612	1.6663	1.9805	0.9565	1.7765	0.6266	1.0738	0.686	1.2421
37	glutamine	Amino Acid	Glutamate Metabolism	53	LC/MS Pos	563	684	147.2	56-85-9;	5961	C00064	HMDB00641	1.0407	1.1158	0.8674	1.2239	0.9462	0.8223	1.0688	0.7831	1.273	1.5474	1.2321	1.554	0.9998	1.6295	1.3046	1.7033	1.5542	0.916	0.9191	0.98	1.0002	0.836	0.7368	0.9862	1.6267	1.4368	0.9069	1.2332	0.6595	0.9079	0.5524	0.8331
352	glutathione, oxidized (GSSG)	Amino Acid	Glutathione Metabolism	27727	LC/MS Pos	448	1535	613.1	103239-24-3;	65359	C00127	HMDB03337	2.9666	1.3784	3.1607	1.1141	0.4338	0.4678	0.5916	0.5293	1.0199	1.286	0.9443	1.5389	0.894	3.4531	3.6466	2.307	2.0202	0.5922	0.5818	0.5141	1.1779	0.6923	1.3302	0.8325	2.8767	0.9758	0.9801	3.8755	0.4374	0.9406	0.7265	3.0578
351	glutathione, reduced (GSH)	Amino Acid	Glutathione Metabolism	2127	LC/MS Pos	496	1274	308.1	70-18-8;	124886	C00051	HMDB00125	1.1101	1.3157	1.3726	0.9359	0.484	0.7168	0.6979	0.5772	1.105	1.2574	0.8374	1.4386	1.0546	1.0399	1.0676	1.4281	1.3403	0.6019	0.4972	0.6368	0.9875	0.7226	0.805	0.434	1.5937	3.0722	1.2688	0.867	0.5795	1.0125	0.9791	1.3403
757	glycerate	Carbohydrate	Glycolysis, Gluconeogenesis, and Pyruvate Metabolism	1572	GC/MS	1052	1360.7	189	600-19-1;	752	C00258	HMDB00139	0.5467	0.9842	2.6329	0.961	4.0132	2.0852	1.4151	0.5762	0.4057	0.1925	0.969	0.8983	0.598	0.1925	0.3321	0.1925	0.5462	1.1497	1.2191	0.7052	0.5202	2.0588	0.9659	1.0466	1.0158	1.1009	0.2681	1.2032	1.3413	1.1721	1.6353	1.9067
1435	glycerol	Lipid	Glycerolipid Metabolism	15122	LC/MS Neg	1254	776	91.1	56-81-5;	753	C00116	HMDB00131	1.5724	0.5956	1.7057	0.4958	0.4052	1.2292	1.8411	2.4712	0.9762	0.8431	1.0533	1	0.7208	2.14	1.2516	0.8322	0.7783	0.4052	1.0973	0.6122	0.6363	0.5035	0.9042	0.4052	1.0561	1.1528	1.5007	1.7093	0.4052	0.4052	0.4052	0.6367
3029	glycerol 2-phosphate	Xenobiotics	Chemical	27728	GC/MS	100001029	1691.8	243	819-83-0;	2526	C02979	HMDB02520	1.7025	1.3311	0.6099	1.1664	0.6282	0.6251	0.5358	1.3921	1.2839	1.0142	0.7272	1.526	0.9858	1.1837	1.9769	0.9537	1.9428	0.5395	0.8299	1.0339	0.8532	0.7694	0.9651	1.3455	1.7455	1.9038	0.5461	1.446	0.7778	0.7181	0.2453	1.1358
1436	glycerol 3-phosphate (G3P)	Lipid	Glycerolipid Metabolism	15365	GC/MS	100000258	1719.7	357.1	29849-82-9;	754	C00093	HMDB00126	2.5433	1.0233	0.7288	0.5441	0.2367	0.3122	0.3649	2.0784	1.4931	1.5875	0.4497	1.8309	0.9767	1.7238	3.7705	1.5212	3.4658	0.4181	0.4657	0.5543	0.427	0.3137	0.6035	0.599	2.493	2.714	1.5605	3.5412	0.3234	0.3003	1.065	1.1776
1336	glycerophosphoethanolamine	Lipid	Phospholipid Metabolism	37455	GC/MS	100001620	1906	357.1	33049-08-0;	123874	C01233	HMDB00114	2.1287	2.0327	0.1768	0.8956	0.4936	0.7479	0.5446	2.9318	2.122	2.3199	0.6318	1.6787	1.2935	2.7959	3.4913	1.4147	3.1598	0.9276	0.4233	0.6287	0.4712	0.7225	0.8382	0.4102	2.9816	3.264	1	3.7594	0.4957	0.1768	0.4148	2.3874
1330	glycerophosphorylcholine (GPC)	Lipid	Phospholipid Metabolism	15990	LC/MS Pos	100000269	694	258.1	28319-77-9;	71920	C00670	HMDB00086	1.8498	1.2611	1.7541	0.7093	0.3357	0.5104	0.503	0.4076	1.7318	1.5857	0.5966	1.5689	1.2983	1.6688	2.4574	1.3645	2.6023	0.6343	0.518	0.8929	0.6403	0.5951	0.8966	0.8129	2.2229	2.3776	1.4259	2.1651	0.6024	0.4561	0.502	1.1034
1	glycine	Amino Acid	Glycine, Serine and Threonine Metabolism	11777	GC/MS	340	1166	101.9	56-40-6;	750	C00037	HMDB00123	1.0806	0.7446	0.0475	2.0635	1.2032	1.2412	1.1822	0.9141	1.1716	1.1063	1.009	1.493	1.7508	1.5132	1.2604	0.9666	1.6441	0.3648	0.513	0.568	0.5589	0.5833	0.5264	0.6975	1.2281	0.991	0.4702	1.7421	0.3719	0.4286	0.204	1.6021
3030	glycolate (hydroxyacetate)	Xenobiotics	Chemical	15737	GC/MS	203	1119	177	79-14-1;	757	C00160	HMDB00115	0.5897	0.9305	3.6318	1.3758	0.5897	1.2883	0.5897	1.1577	0.6219	0.7802	1.2966	1.0857	1.3588	0.7836	0.5897	0.5897	0.8821	0.5897	1.0494	0.5897	0.8198	0.5897	0.9347	0.6226	0.5897	0.9506	1.2715	0.6656	0.5897	2.1541	0.5897	1.5983
474	glycylglycine	Peptide	Dipeptide	21029	GC/MS	100000898	1757.9	174	556-50-3;	11163	C02037	HMDB11733	1.2026	0.9589	0.3009	1.1871	0.8403	0.3009	1.277	1.7009	1.1501	2.1632	1.114	0.3009	1.7749	2.1215	3.024	0.9438	0.8206	0.7157	0.6683	0.9339	1.3075	0.9686	1	0.77	0.9437	1.2435	0.6543	1.0833	0.6239	0.3009	0.5941	1.2889
477	glycylleucine	Peptide	Dipeptide	34398	LC/MS Pos	100001258	2236	189.1	869-19-2;	92843	C02155	HMDB00759	0.4574	2.0058	0.9348	1.5509	1.0733	0.9936	1.517	0.9825	1.4742	1.7487	1.8947	0.9232	2.8828	1.0442	2.1469	1.1352	1.2357	0.7557	0.7891	0.9531	1.292	0.9657	0.9655	0.8874	0.7487	1.4948	0.2591	1.0798	0.7605	0.6977	0.4901	1.0064
487	glycylvaline	Peptide	Dipeptide	18357	LC/MS Pos	100000487	1572	175.1	1963-21-9;	97417		HMDB28854	0.6373	1.6407	0.723	1	1.1211	1.1514	0.9815	2.2238	0.9513	0.7733	1.1127	0.8786	1.0371	1.01	0.9773	0.784	0.8523	0.9277	0.9883	1.4035	1.4562	1.7297	1.2054	0.5216	0.5216	1.0308	0.5216	0.9891	0.6994	1.3027	0.5216	1.0008
2116	guanosine	Nucleotide	Purine Metabolism, Guanine containing	1573	LC/MS Neg	1099	1675	282.1	118-00-3;	6802	C00387	HMDB00133	1.5182	1.0947	1.2443	0.9455	0.6772	0.8273	0.8132	0.8355	1.0611	1.1979	1.0636	1.2197	1.35	1.4306	1.2009	1.0545	1.6234	0.7172	0.7449	0.6317	0.7973	0.6603	0.7075	0.7906	1.3741	1.6156	0.8745	2.2551	0.6639	0.7304	0.496	1.3406
2111	guanosine 5'- monophosphate (5'-GMP)	Nucleotide	Purine Metabolism, Guanine containing	2849	LC/MS Pos	347	1300	364	5550-12-9;	6804	C00144	HMDB01397	1.5236	1.081	1.1727	1.1938	0.735	0.9238	1.0742	0.8112	0.9788	1.1279	0.9214	1.2831	1.2066	1.4239	1.4503	1.3403	1.1616	0.7387	0.8408	0.6436	0.8737	0.7056	0.751	0.7976	1.0212	1.2345	0.5251	1.3645	0.7321	0.7721	0.6948	1.2359
1071	hexadecanedioate	Lipid	Fatty Acid, Dicarboxylate	35678	LC/MS Neg	100001614	4650	285.2	505-54-4;	10459	C19615	HMDB00672	1.0441	0.7457	1.1603	0.9559	0.7	0.7304	0.7099	0.603	0.9126	1.154	1.9052	1.216	1.9138	1.583	1.9815	1.0764	1.2969	0.6419	0.8658	0.6408	0.8042	0.7722	0.9011	0.8535	1.2834	2.7887	1.2863	2.5451	2.1221	0.6188	0.8271	8.6547
1153	hexanoylcarnitine	Lipid	Fatty Acid Metabolism(Acyl Carnitine)	32328	LC/MS Pos	100000781	3174	260.2	6920-35-0;	6426853		HMDB00705	0.8577	0.4394	1	0.6288	0.3637	0.8448	0.3637	0.5888	0.6166	1.3583	1.1787	0.9163	1.5327	1.6724	1.0823	1.0268	0.9508	1.9385	1.6109	1.6592	1.5966	2.3109	2.049	3.8579	0.5956	0.6716	0.5291	0.7394	1.7235	0.9205	0.8317	2.2856
62	histamine	Amino Acid	Histidine Metabolism	1574	LC/MS Pos	354	570	112.2	51-45-6;	774	C00388	HMDB00870	1.0597	0.9616	1.9221	1.0384	0.7787	0.7941	0.7712	0.6597	1.564	1.198	1.2756	1.1542	2.1247	1.778	2.9399	1.2773	1.7117	0.4531	0.6919	0.9251	0.9427	0.65	0.6532	0.6633	1.4038	2.2833	0.9501	2.3209	0.3356	0.6995	0.5077	1.2606
50	histidine	Amino Acid	Histidine Metabolism	59	LC/MS Neg	355	757	154.1	5934-29-2;	6274	C00135	HMDB00177	1.7141	1.2927	1.6023	1.1077	0.6389	0.5953	0.5028	0.5406	0.9392	1.7561	0.898	1.0608	1.1421	1.7219	2.3506	1.4643	2.4403	0.3683	0.3723	0.4185	0.5854	0.345	0.5829	0.4888	1.5635	1.7061	1.4211	1.9391	0.1913	0.5519	0.4465	1.3955
496	histidylleucine	Peptide	Dipeptide	40061	LC/MS Pos	100003162	1482	269.2	7763-65-7;	1890086992010			0.801	1.1906	0.9579	1.5112	0.8735	0.9216	1.3101	0.7769	1.3221	1.5664	1.0236	0.8459	2.1452	0.2918	2.2825	1.2907	1.0817	0.5596	1.6306	1.3171	1.2284	0.8498	1.2106	0.9764	1.1162	0.7633	0.2918	0.5212	0.6902	0.6116	0.2918	0.5772
383	homocarnosine	Peptide	Dipeptide Derivative	1633	LC/MS Neg	41	862	239.2	3650-73-5;	10243361	C00884	HMDB00745	0.4698	2.5994	1	2.6415	2.3506	0.8803	1.7793	1.2138	1.1408	2.3857	2.0783	0.4976	1.6947	0.6097	0.5966	0.7084	1.0969	0.5198	0.7539	1.3206	1.6239	2.0934	1.6747	0.9686	0.0901	0.1157	0.0901	0.0901	0.0901	0.556	0.318	0.4976
18	homoserine	Amino Acid	Glycine, Serine and Threonine Metabolism	23642	GC/MS	100000458	1471	218.1	672-15-1;	12647	C00263	HMDB00719	1.413	0.5442	0.3684	2.2697	1.7865	1.3465	1.1245	0.3684	1.101	0.7162	1.0167	1.3387	0.4734	0.6782	0.8337	0.536	0.8315	0.3684	0.9921	0.3684	0.3684	0.4237	0.4339	1.3315	1.0464	0.3684	0.3684	1.2337	0.5678	0.3684	0.3684	1.0079
293	hypotaurine	Amino Acid	Methionine, Cysteine, SAM and Taurine Metabolism	590	GC/MS	358	1598.5	188	300-84-5;	107812	C00519	HMDB00965	1.0154	0.3825	0.022	0.5067	0.3377	0.2808	0.4872	1.4544	0.7931	1.6507	1.0169	1.5243	1.9794	7.3692	4.1544	1.8456	1.5565	0.5727	1.0915	0.9142	0.885	0.5224	0.731	1.0206	1.6437	2.4322	0.5948	5.9501	1.0655	0.6572	0.1779	0.9846
2064	hypoxanthine	Nucleotide	Purine Metabolism, (Hypo)Xanthine/Inosine containing	3127	LC/MS Neg	171	1313	135.1	68-94-0;	790	C00262	HMDB00157	3.066	0.8076	3.7155	1.4409	0.2871	0.6661	0.3531	0.7104	0.848	1.9907	1.0266	1.5288	1.5593	3.5413	3.9356	1.5824	3.2828	0.0793	0.3008	0.4011	0.6588	0.2673	0.5884	0.9734	2.4755	3.501	3.5819	4.0518	0.5691	0.1636	0.2185	1.7509
2063	inosine	Nucleotide	Purine Metabolism, (Hypo)Xanthine/Inosine containing	1123	LC/MS Neg	361	1600	267.2	58-63-9;	6021	C00294	HMDB00195	0.7898	1.0865	0.8136	0.8572	0.9422	0.9806	0.8387	1.0168	0.9516	1.109	0.9734	1.0523	1.1803	0.7946	0.8073	0.7815	1.1788	1.0063	1.0697	1.0349	1.0548	1.0453	1.0199	1.0733	0.8831	0.9937	0.53	1.0063	1.02	0.9929	0.7939	1.0126
2062	inosine 5'-monophosphate (IMP)	Nucleotide	Purine Metabolism, (Hypo)Xanthine/Inosine containing	2133	LC/MS Pos	362	1310	349	4691-65-0;	8582	C00130	HMDB00175	0.5036	1.0556	0.8169	1.0246	1.6041	1.307	1.0095	1.1665	0.889	0.9905	0.9086	0.9698	0.9651	0.6043	0.8209	0.9513	0.8208	1.3961	1.3518	1.4192	1.3335	1.3914	1.3789	1.485	0.7325	0.6345	0.4483	0.5167	1.4768	1.2432	1.0489	0.8651
1308	inositol 1-phosphate (I1P)	Lipid	Inositol Metabolism	1481	GC/MS	370	2057.8	318.1	106032-59-1;	440194	C04006	HMDB00213	1.6342	0.5117	1.6498	1.128	0.1589	1.1165	0.8195	1.384	1.0257	0.9952	0.9494	1.0417	1.0048	0.9587	1.6135	1.0507	1.6467	0.8682	0.6799	0.4701	0.9042	0.6499	0.6107	0.8454	1.4585	2.1645	1.3638	2.0042	0.7888	0.7314	0.2798	1.2981
744	Isobar: fructose 1,6-diphosphate, glucose 1,6-diphosphate, myo-inositol 1,4 or 1,3-diphosphate	Carbohydrate	Glycolysis, Gluconeogenesis, and Pyruvate Metabolism	36984	LC/MS Neg	100002180	572	339					0.451	0.6314	0.5789	0.6341	0.808	0.7534	1.0114	0.8957	0.8393	1.0896	1.5001	1.4817	0.9666	0.5095	0.4126	0.4126	0.9618	0.9435	2.8471	1.4737	1.3083	3.7828	2.301	3.0312	0.5626	1.0056	0.4126	0.9944	3.3061	1.0223	1.4556	1.3333
767	Isobar: pentulose 5-phosphates	Carbohydrate	Pentose Phosphate Pathway	37288	GC/MS	100002179	1935	357.2			C00199		0.6834	1.0832	0.2001	1.5821	0.747	0.9178	0.7645	1.233	1.7894	2.2639	1.55	1.8621	1.7242	1	1.5438	1.199	2.0876	0.9008	0.7914	0.7084	0.7002	0.622	1.9136	0.9533	1.0506	1.2376	1.1963	0.2001	0.9186	0.4385	0.2733	0.6091
875	Isobar: UDP-acetylglucosamine, UDP-acetylgalactosamine	Carbohydrate	Nucleotide Sugar	38673	LC/MS Pos	100002957	963	607.7					2.8967	1.1177	2.5831	0.9588	0.3278	0.4456	0.7836	0.441	1.1208	1.3486	0.7865	1.4533	1.0412	2.6157	2.2935	1.5774	1.844	0.3716	0.376	0.4126	0.5494	0.3689	0.4854	0.4773	2.1468	2.0966	2.3826	4.1718	0.492	0.5702	0.4302	2.2361
261	isobutyrylcarnitine	Amino Acid	Leucine, Isoleucine and Valine Metabolism	33441	LC/MS Pos	100001055	1941	232.2	25518-49-4;	168379		HMDB00736	0.5753	1.2188	0.6312	0.4169	0.7158	1.4177	0.9844	0.3093	0.4874	1.0156	1.3505	0.5678	0.7567	0.3842	1.153	0.3247	1.2019	3.1937	7.3208	5.2252	2.5458	11.0252	3.1158	14.9825	0.34	0.657	0.7295	0.7573	6.1915	1.3863	1.5135	0.7983
246	isoleucine	Amino Acid	Leucine, Isoleucine and Valine Metabolism	1125	LC/MS Pos	376	1614	132.1	73-32-5;	6306	C00407	HMDB00172	1.21	0.9426	1.1222	0.7711	0.6128	0.6096	0.7311	0.4599	1.023	1.5484	0.8729	1.1316	1.4602	1.5531	2.0612	1.2378	1.9577	0.7674	0.9004	1.133	0.977	0.8458	1.2673	0.9492	1.1519	1.2282	0.8919	1.4512	0.7925	0.5985	0.5025	1.2928
520	isoleucylthreonine	Peptide	Dipeptide	42968	LC/MS Neg	100003175	2250	231.3					0.5888	1.5104	0.5888	0.9022	1.2121	0.5888	0.5888	0.5888	0.5888	0.5888	0.5888	0.5888	0.6526	0.5888	1.1178	0.5888	1.0978	0.8063	0.5888	0.5888	0.5888	0.5888	0.5888	0.5888	0.5888	0.5888	0.5888	0.5888	0.5888	0.5888	0.5888	0.5888
225	isovalerylcarnitine	Amino Acid	Leucine, Isoleucine and Valine Metabolism	34407	LC/MS Pos	100001393	2533	246.2	31023-24-2;	6426851		HMDB00688	1.0038	1.6076	0.8207	0.5429	0.801	2.5786	1.8497	0.7014	0.4295	1.5752	1.3008	0.6437	0.8933	0.5827	0.7164	0.554	1.5994	1.8936	3.6601	2.0621	1.7102	4.769	2.2411	8.2508	0.4367	0.4419	0.5899	0.9649	4.2157	0.9962	0.8904	1.5409
754	lactate	Carbohydrate	Glycolysis, Gluconeogenesis, and Pyruvate Metabolism	527	GC/MS	482	1102.8	116.9	79-33-4;	612	C00186	HMDB00190	0.6875	1.1217	0.2801	1.0363	1.4383	1.2822	1.2717	0.7113	0.9105	0.9819	1.0595	1.0181	0.943	0.6492	0.7158	0.7424	0.7935	1.2824	1.2987	1.3083	1.2717	1.331	1.2534	1.1836	0.6582	0.7932	0.4217	0.5437	1.1605	1.1483	0.9361	0.7825
1499	lathosterol	Lipid	Sterol	39864	GC/MS	100001105	2337	255.2	80-99-9 ;	65728	C01189	HMDB01170	1	1	1	1	1	1	1	1	1	1	1	1	1	1	1	1	1	1	1	1	1	1	1	1	1	1	1	1	1	1	1	1
217	leucine	Amino Acid	Leucine, Isoleucine and Valine Metabolism	60	LC/MS Pos	397	1674	132.2	61-90-5;	6106	C00123	HMDB00687	1.3079	1.1339	1.8049	0.9969	0.7477	0.7222	0.8042	0.5392	1.0451	1.5662	0.8913	1.0031	1.5003	1.4994	2.0252	1.4615	1.9274	0.8106	0.7989	0.8325	0.9446	0.8451	1.0936	0.854	1.2809	1.5308	0.9122	1.5388	0.7777	0.5984	0.4738	1.4471
988	linoleate (18:2n6)	Lipid	Polyunsaturated Fatty Acid (n3 and n6)	1105	LC/MS Neg	180	5533	279.3	60-33-3;	5280450	C01595	HMDB00673	0.9167	1.0422	1.5066	1.5701	0.8697	1.3094	1.0401	0.9974	1.2825	1.2511	1.7186	1.4592	1.1573	0.6344	1.0303	1.2837	1.6839	0.9362	0.756	0.6659	0.8275	0.7627	0.7754	0.9305	0.372	1.7713	1.7397	0.1516	1.0026	0.687	0.4035	0.9548
990	linolenate [alpha or gamma; (18:3n3 or 6)]	Lipid	Polyunsaturated Fatty Acid (n3 and n6)	34035	LC/MS Neg	100001337	5450	277.3		5280934	C06427		0.7065	0.9634	1.5215	2.1825	0.7115	1.3846	1.2109	1.245	1.262	1.2039	2.4653	1.1861	1.5567	0.5519	1.0045	1.4531	1.7413	0.8284	0.9085	0.7303	0.9955	0.8532	0.7506	0.8836	0.243	2.7553	2.7862	0.1105	1.1835	0.8574	0.3851	0.7282
69	lysine	Amino Acid	Lysine Metabolism	1301	LC/MS Pos	407	603	147.2	56-87-1;	5962	C00047	HMDB00182	1.2776	0.4699	0.7279	0.6444	0.5987	0.5539	0.655	0.2629	0.8125	1.7109	0.7666	0.7743	1.3345	1.6258	2.0243	1.0591	1.9904	1.0224	0.9129	1.2599	1.3879	1.2863	1.4635	1.4496	0.9025	1.0521	1.1952	1.0726	0.8024	0.6098	0.6222	0.9776
924	malate	Energy	TCA Cycle	1303	GC/MS	409	1502	233	6915-15-7;	525	C00149	HMDB00156	1.7482	1.2268	0.0656	1.0494	0.9984	0.5408	0.6039	1.8719	0.8649	1.0016	0.6482	1.2785	1.0239	1.6036	1.5252	1.2632	1.2034	0.6421	0.4571	0.6352	0.6143	0.3268	0.4955	0.4829	1.7144	2.5615	1.284	1.8754	0.4541	0.6647	0.3138	1.3251
802	maltose	Carbohydrate	Glycogen Metabolism	15804	GC/MS	913	2176.2	204.1	6363-53-7;	10991489	C00208	HMDB00163	0.9649	1.394	0.554	1.0661	0.692	0.8183	0.97	1.0756	0.8201	1.4172	1.0763	2.0962	0.8483	0.934	0.6877	0.8453	1.2705	0.7219	0.7788	0.9853	1	0.554	0.618	0.8598	2.613	3.0078	1.4961	3.4506	1.1364	1.1657	1.2417	1.5764
799	maltotriose	Carbohydrate	Glycogen Metabolism	15877	GC/MS	100000276	2419	204	1109-28-0;	439586	C01835	HMDB01262	2.2945	1.6434	0.3172	1.3491	0.3316	0.8144	1.3393	1.8098	0.8522	0.9905	0.8779	1.2262	0.3842	0.8051	0.936	1.2268	0.3172	0.3172	0.8637	0.6267	1.0843	0.862	0.5708	0.3172	6.2433	6.0852	1.4457	9.4499	1.3975	0.9539	1	1.2414
848	mannitol	Carbohydrate	Fructose, Mannose and Galactose Metabolism	15335	GC/MS	100000277	1839	319.1	69-65-8;	6251	C00392	HMDB00765	2.0941	3.5077	2.4875	1.2344	0.7094	1.5661	1.7553	0.2562	0.2562	0.2562	0.7688	0.2562	0.5439	0.5365	0.737	0.2562	0.6561	0.2562	0.5824	0.2562	0.5194	0.2562	0.2562	0.6257	0.8013	1.5309	1.2766	1.0292	0.9708	2.4948	1.0844	2.2843
844	mannose	Carbohydrate	Fructose, Mannose and Galactose Metabolism	584	GC/MS	803	1753.5	204	3458-28-4;	18950	C00159	HMDB00169	1.0515	1.2245	8.0455	0.8406	1.4351	1.1358	0.9365	1.0115	0.957	0.8214	1.2292	1.2748	0.8506	1.0011	0.9488	0.7342	0.7419	0.9989	1.3667	0.8266	0.7404	0.8428	0.4905	0.6682	1.219	1.2556	1.2987	1.2733	0.791	0.9438	1.0746	1.1912
845	mannose-6-phosphate	Carbohydrate	Fructose, Mannose and Galactose Metabolism	1470	GC/MS	294	2035.9	387.2	70442-25-0;104872-94-8;	439198	C00275	HMDB01078	0.2361	1.1244	0.0776	0.9762	2.5934	1.06	1.47	0.3462	0.527	0.3413	1	1.3637	0.6883	0.1263	0.0776	0.1912	0.2643	2.107	1.6783	1.2494	0.6782	1.6138	0.5303	0.6644	1.0675	1.0742	0.197	1.0554	0.7281	1.3528	3.7682	1.8017
953	margarate (17:0)	Lipid	Long Chain Fatty Acid	1121	LC/MS Neg	891	5733	269.3	506-12-7;	10465		HMDB02259	1.3598	0.7872	1.243	1.3765	0.7866	0.8063	0.9134	0.8143	1.0926	1.0215	1.3938	1.1451	0.8293	1.1539	1.1263	1.1822	1.1025	1.0642	1.0383	0.7564	0.8829	0.9114	0.9567	0.732	1.3184	0.8697	0.9785	1.5051	0.9704	0.8127	0.5477	1.3391
999	mead acid (20:3n9)	Lipid	Polyunsaturated Fatty Acid (n3 and n6)	35174	LC/MS Neg	100001472	5642	305.4	20590-32-3;	5312531		HMDB10378	1.3277	0.7245	1.0401	1.2622	0.4746	0.8593	1.8547	0.736	0.9624	1.0194	0.914	1.0397	0.6464	0.9592	0.9806	0.9073	1.5301	1.365	1.0995	0.7094	0.9054	0.6824	0.8491	0.6664	1.1743	3.5223	1.2526	2.252	1.1003	1.6124	0.622	1.3857
267	methionine	Amino Acid	Methionine, Cysteine, SAM and Taurine Metabolism	1302	LC/MS Pos	415	1252	150.1	63-68-3;	6137	C00073	HMDB00696	1.4316	1.1337	1.8428	0.8976	0.974	0.8101	0.7205	0.7292	0.9705	1.4389	1.1979	1.0619	1.6541	1.5771	2.1877	1.5542	1.8946	0.6761	0.8837	1.026	0.7484	0.9421	0.8414	0.8153	1.0891	1.3356	1.1257	1.3647	0.6678	0.5222	0.5406	0.9201
272	methionine sulfoxide	Amino Acid	Methionine, Cysteine, SAM and Taurine Metabolism	18374	LC/MS Pos	100000039	729	166.1	3226-65-1;	158980	C02989	HMDB02005	0.6268	1.3352	1	1.2514	1.3528	1.1805	1.0666	1.1417	0.6268	0.9222	0.9995	1.1671	0.9863	0.9927	1.1748	1.1363	1.2668	0.9433	0.6268	0.7716	0.8075	0.7355	0.9239	0.9741	1.4997	1.0941	0.6882	1.3343	0.6268	0.9949	1.032	0.8781
2194	methylphosphate	Nucleotide	Purine and Pyrimidine Metabolism	37070	GC/MS	100001805	1221	241	7023-27-0;	13130			1.3607	0.699	1.6558	0.8705	0.5138	0.7329	0.7811	1.3706	0.9839	0.7891	1.2449	0.7209	1.2685	1.003	1.312	0.9556	0.6387	0.7022	1.2183	0.997	1.505	1.5008	1.1461	0.9601	0.8247	1.1564	1.2587	1.4656	1.1251	1.2132	0.2736	0.5231
1300	myo-inositol	Lipid	Inositol Metabolism	19934	GC/MS	363	1924.9	217	87-89-8;	892	C00137	HMDB00211	2.4036	1.0174	0.1036	1.005	0.584	0.7063	0.8461	1.5672	1.0591	1.1598	0.8581	2.182	0.995	2.504	2.0975	1.3542	1.417	0.5606	0.787	0.578	0.6804	0.5389	0.6541	0.7228	2.2061	2.8257	3.3194	2.8001	0.6781	0.6917	0.6164	1.1602
947	myristate (14:0)	Lipid	Long Chain Fatty Acid	1365	LC/MS Neg	519	5439	227.3	544-63-8;	11005	C06424	HMDB00806	1.16	0.8829	1.3582	1.1089	0.7933	1.0138	0.9557	0.8601	0.958	0.9821	1.3298	1.1504	0.9862	1.1463	1.3276	1.1848	1.1258	0.868	0.9373	0.8578	0.8897	0.986	0.8639	0.8625	1.3281	1.5261	1.7878	1.4059	1.0517	0.9355	0.741	1.2421
31	N-acetylaspartate (NAA)	Amino Acid	Alanine and Aspartate Metabolism	22185	LC/MS Pos	100000787	1222	176.1	997-55-7;997-55-7 ;	65065	C01042	HMDB00812	6.4791	2.0248	7.8766	1.4825	0.2708	0.39	0.4251	0.2945	2.0189	0.58	0.8374	3.7429	1.395	7.0583	5.7324	1.1626	3.3208	0.4053	0.2742	0.3861	0.468	0.2359	0.3219	0.5927	9.4494	5.5659	3.1228	11.0156	0.6984	0.4718	0.5386	3.7781
382	N-acetylcarnosine	Peptide	Dipeptide Derivative	43488	LC/MS Neg	100004046	1214	267.2	56353-15-2;	9903482			0.5541	0.7265	0.5626	0.2901	0.8276	0.5777	1.3658	0.9405	0.7919	1.3017	1.8633	0.7587	1.4428	0.938	0.6954	0.4636	0.7822	1.7174	1.6285	1.9429	1.9967	1.7403	3.0194	1.6299	0.369	0.6299	1.0632	0.3331	1.0595	2.8115	1.1322	1.8817
268	N-acetylmethionine	Amino Acid	Methionine, Cysteine, SAM and Taurine Metabolism	1589	LC/MS Neg	1083	1805	190.1	65-82-7;	448580	C02712	HMDB11745	1.6326	1.006	2.2819	0.994	0.6981	0.6754	0.6903	0.562	1.2085	1.6188	0.9294	1.2436	1.7641	1.9884	3.0951	1.6337	1.887	0.5885	0.5747	0.5935	0.665	0.6423	0.6955	0.7141	1.7076	1.4658	1.1833	2.4026	0.5095	0.4495	0.2362	1.3239
15	N-acetylthreonine	Amino Acid	Glycine, Serine and Threonine Metabolism	33939	LC/MS Neg	100001274	846	160.1	17093-74-2;	152204	C01118		1.9194	0.8239	0.9999	1.1555	0.8994	0.9925	0.6184	0.9336	1.0001	1.1876	0.9869	1.5234	1.2571	1.5321	1.7838	1.0089	1.7306	0.5659	0.6566	0.7514	0.7549	0.8701	1.0168	0.9871	1.0553	1.6337	1.4665	2.3519	0.7202	0.7042	0.541	1.6174
315	N-delta-acetylornithine*	Amino Acid	Urea cycle; Arginine and Proline Metabolism	43249	LC/MS Pos	100004523	836.2	175.1		9920500			1.4718	1.3344	1.6303	1.5393	1.4807	1.251	1.2331	1.2733	0.8799	0.9185	0.9669	1.3953	1.7509	0.9445	1.1945	1.3408	0.9319	1.0614	1.0476	0.7368	1.0331	0.8165	1.049	0.7945	0.6411	0.8361	0.6328	0.6472	0.4609	0.5004	0.3792	0.6716
49	N-methyl-4-aminobutyric acid	Amino Acid	Glutamate Metabolism	39577	GC/MS	100003152	1379.8	116.1	1119-48-8;	155004270703			1.6679	0.889	0.0925	1.76	1.4111	1.294	0.9073	0.7773	0.5294	1.1193	1.5097	0.7774	0.9663	1.0337	0.5533	0.2731	0.7838	0.7065	1.0849	1.2154	0.9281	1.3561	1.3522	1.6623	1.1197	0.7427	0.2075	1.149	1.259	0.9267	0.5502	1.1157
71	N6-acetyllysine	Amino Acid	Lysine Metabolism	36752	LC/MS Neg	100001734	1056	187.1	692-04-6;	92832	C02727	HMDB00206	1.4086	0.6148	1.4407	0.9843	0.3854	0.4358	0.9799	0.3854	0.7779	0.8998	0.8026	1.1569	1.0412	1.2307	1.5318	0.8451	1.1778	0.3854	0.3854	0.3854	0.8115	0.3854	0.5058	0.5736	1.2973	1.0157	1.5899	1.7871	0.3854	1.0371	0.6379	1.7248
2199	nicotinamide	Cofactors and Vitamins	Nicotinate and Nicotinamide Metabolism	594	LC/MS Pos	432	1267	123.1	98-92-0;	936	C00153	HMDB01406	0.8846	1.4329	0.956	0.6635	1.3135	1.077	0.8576	0.7644	0.9732	1.517	1.0974	1.6847	1.0023	1.3436	1.0265	1.2102	0.8111	0.8237	0.7385	1.1971	1.0179	0.9728	0.9977	1.337	1.0994	0.8914	0.6751	1.3112	1.797	0.818	0.5919	0.7716
2203	nicotinamide adenine dinucleotide (NAD+)	Cofactors and Vitamins	Nicotinate and Nicotinamide Metabolism	5278	LC/MS Neg	1310	1411	661.8	53-84-9;	5893	C00003	HMDB00902	0.2661	0.765	0.5729	0.9096	1.6616	1.3138	1.2249	1.3762	1.1802	1.0712	0.996	1.004	1.7207	0.5351	1.1146	0.8069	1.3401	0.6296	1.5719	1.6694	1.0834	1.9784	0.7873	1.4896	0.3633	0.1893	0.3063	0.0629	0.9445	0.9506	1.0041	0.5165
2196	nicotinate	Cofactors and Vitamins	Nicotinate and Nicotinamide Metabolism	1504	LC/MS Neg	567	1221	122.1	59-67-6;	938	C00253	HMDB01488	1.0687	0.8275	1.5024	0.9688	0.6868	0.7253	1.033	1.5021	1.0024	0.8385	1.0429	0.7826	1.591	1.2603	1.3371	0.9976	0.7383	0.9854	1.2959	1.2451	1.5524	1.364	0.9692	0.9451	0.7961	0.8675	0.8993	1.0528	1.0548	1.2743	0.697	0.7537
957	oleate (18:1n9)	Lipid	Long Chain Fatty Acid	1359	GC/MS	442	1984.4	339.2	112-80-1;	445639	C00712	HMDB00207	1.2667	0.8139	2.97	1.3225	0.5926	0.89	0.9823	1.4475	1.0147	0.8832	1.4262	1.3077	0.9307	1.2974	1.2049	1.1597	0.9242	0.9784	0.8848	0.7772	0.9853	0.8642	0.7826	0.9205	1.3265	1.4547	1.6559	1.6417	1.0692	0.9635	0.5937	1.3144
1165	oleoylcarnitine	Lipid	Fatty Acid Metabolism(Acyl Carnitine)	35160	LC/MS Pos	100001501	5202	426.4	38677-66-6;	644139253477789		HMDB05065	1.3023	0.6938	0.7734	0.9962	0.9936	0.8195	0.9578	0.3072	0.5906	1.8305	0.8552	1.6806	1.3468	1.2373	1.0593	0.7949	0.8998	1.2654	1.572	1.1103	1.0038	1.3759	2.2201	0.6616	0.6783	0.3594	0.324	1.0792	1.2633	1.3745	0.4533	2.1667
360	ophthalmate	Amino Acid	Glutathione Metabolism	34592	LC/MS Pos	100001311	1457	290.1	495-27-2;	7018721		HMDB05765	3.4449	1.1846	1.9293	0.8197	1.0322	0.6504	0.6257	1.0156	0.7708	0.8846	0.8974	1.3501	0.9179	1.7651	1.8129	0.969	1.2919	0.6726	1.0808	0.5098	0.4397	1.0448	0.9844	0.8821	2.9569	2.8697	1.6727	3.1462	0.561	0.44	0.6536	1.5858
302	ornithine	Amino Acid	Urea cycle; Arginine and Proline Metabolism	1493	GC/MS	444	1763.8	142	3184-13-2;	6262	C00077	HMDB03374	1.5624	1.2181	1.0676	1.1865	1.6332	0.8892	1.2124	1.2682	0.7917	1.1361	0.9452	0.6473	0.9077	0.9589	1.2192	0.7958	0.5816	0.7457	1.2079	1.0458	1.3006	1.0411	1.1477	1.1732	0.7615	0.8033	0.877	1.0931	0.8538	0.6534	0.3856	0.7757
122	p-cresol sulfate	Amino Acid	Phenylalanine and Tyrosine Metabolism	36103	LC/MS Neg	100001315	2896	187.1	3233-57-7;	4615423	C01468	HMDB11635	2.8214	1.0084	0.3833	0.3668	1.1703	0.8666	0.6977	0.4246	1.0339	0.8376	1.2347	1.5432	1.4171	1.5258	1.3702	0.9916	1.4523	1.5424	1.7638	0.6282	0.5791	1.6428	1.4321	0.7129	0.2924	0.2924	0.3304	0.3767	0.2924	0.2924	0.2924	0.7602
950	palmitate (16:0)	Lipid	Long Chain Fatty Acid	1336	LC/MS Neg	424	5619	255.3	57-10-3;	985	C00249	HMDB00220	1.3409	0.8279	1.453	1.1958	0.7928	1.0656	0.9283	0.8259	0.9701	1.0299	1.3408	1.3568	0.916	1.1511	1.3443	1.0895	1.304	0.8643	0.8041	0.7367	0.7916	0.7974	0.7858	0.8573	1.4111	1.6768	1.8786	1.423	0.9515	0.7954	0.6842	1.402
951	palmitoleate (16:1n7)	Lipid	Long Chain Fatty Acid	33447	LC/MS Neg	452	5477	253.3	373-49-9;	445638	C08362	HMDB03229	1.0984	0.4206	1.345	0.9955	0.5413	0.8512	0.7497	0.6432	0.9844	1.0253	1.6054	1.4894	0.9411	1.0045	1.5971	1.1042	1.5235	0.6879	0.4717	0.4853	0.6401	0.5457	0.5407	0.6477	2.1361	2.9955	3.2144	2.5346	1.0217	1.1262	0.5514	2.7756
1472	palmitoyl sphingomyelin	Lipid	Sphingolipid Metabolism	37506	GC/MS	100002107	2524	311.3	6254-89-3;	9939941			1.6585	1.0277	3.7134	1.1926	0.8477	0.8922	1.202	1.3352	1.2178	0.9723	1.5228	1.4392	0.7861	1.3143	1.4378	0.9654	1.2043	0.6777	0.7735	0.7274	0.8739	0.9384	0.9516	0.9191	1.3715	1.6021	0.9649	2.1157	0.6783	0.727	0.3694	1.2803
1162	palmitoylcarnitine	Lipid	Fatty Acid Metabolism(Acyl Carnitine)	22189	LC/MS Pos	100000776	5179	400.4	6865-14-1;	461	C02990	HMDB00222	1.1413	0.3438	0.8208	0.6916	0.2464	0.4318	0.4213	0.2239	0.525	1.5001	0.558	1.4911	1.2803	1.5981	1.4983	0.7453	1.1121	1.3893	1.2841	1.2741	1.3001	0.9978	2.4743	0.5226	1.0022	0.3963	0.2318	1.9499	1.0651	0.9286	0.4496	2.0584
2224	pantothenate	Cofactors and Vitamins	Pantothenate and CoA Metabolism	1508	LC/MS Pos	1024	2218	220.1	137-08-6;	6613	C00864	HMDB00210	0.9051	0.8581	1.4611	1.479	1.4024	1.0774	1.4456	1.3968	0.7646	1.0255	1.082	0.9851	0.9871	0.94	1.0988	0.6725	1.0216	1.2203	1.0392	1.0899	1.0129	1.14	1.0702	0.9249	0.551	0.4716	0.4539	0.7081	0.4825	0.6328	0.3257	0.7004
949	pentadecanoate (15:0)	Lipid	Long Chain Fatty Acid	1361	LC/MS Neg	980	5522	241.3	1002-84-2;10002-84-2;	13849	C16537	HMDB00826	1.2196	1.2151	1.1437	1.0792	1.0778	0.8163	0.8462	0.7792	1.0084	0.8753	1.1047	1.3937	0.9429	1.1307	1.2101	1.0338	1.0104	0.9589	0.9916	0.9122	0.7754	0.8522	1.1262	0.9298	2.0089	0.7727	0.9685	1.7226	0.8883	0.897	0.5788	1.4807
93	phenylalanine	Amino Acid	Phenylalanine and Tyrosine Metabolism	64	LC/MS Pos	460	2056	166.1	63-91-2;	6140	C00079	HMDB00159	1.1414	0.9992	1.4665	1.0131	0.8421	0.8386	0.9349	0.6795	0.9769	1.505	1.0178	0.9385	1.3029	1.353	1.8554	1.1691	1.4501	0.8381	0.8561	0.9804	1.0447	0.9184	0.9639	1.0008	1.0767	1.2034	0.7827	1.356	0.8789	0.6914	0.456	1.1072
581	phenylalanylglycine	Peptide	Dipeptide	41370	LC/MS Neg	100003588	2460.8	221.1	721-90-4;	98207			0.7199	2.688	0.7199	0.9972	0.7199	0.7199	0.7199	0.7199	0.7199	0.8275	0.7199	0.7322	1	0.7199	2.6487	1.0003	1.4086	0.7199	0.7199	0.7199	0.7199	0.7199	0.7199	0.7199	0.7199	0.7199	0.7199	0.7199	0.7199	0.7199	0.7199	0.7199
935	phosphate	Energy	Oxidative Phosphorylation	11438	GC/MS	461	1307.7	298.9	7664-38-2 ;	1061	C00009	HMDB01429	0.7677	1.0956	0.2379	1.0178	1.2243	1.129	1.181	0.8376	0.9799	1.1133	0.9758	1.1049	0.9986	0.7588	0.9192	0.9302	0.9767	1.1362	1.1467	1.1984	1.2144	1.118	1.2201	1.1394	0.7749	0.8039	0.4761	0.6972	1.0363	1.0014	0.7578	0.8866
1334	phosphoethanolamine	Lipid	Phospholipid Metabolism	1600	LC/MS Neg	1026	644	140.1	1071-23-4;	1015	C00346	HMDB00224	3.101	0.8478	2.4083	0.9506	0.3612	0.5208	0.7866	0.5865	1.0736	1.0494	1.086	1.2308	1.2386	3.1851	2.1579	1.7705	1.9622	0.4234	0.4342	0.4903	0.6391	0.4085	0.5172	0.6132	2.4563	3.3984	3.2908	4.7992	0.6713	0.677	0.6188	2.0016
1302	pinitol	Lipid	Inositol Metabolism	37086	GC/MS	100001860	1773	318.1	10284-63-6;	164619	C03844	HMDB34219	2.3179	1.3032	0.3933	0.6355	0.6966	0.5689	0.983	1.7054	0.7838	0.7292	0.5473	1.0963	1.2758	0.7097	1.423	0.7352	1.0654	0.7197	1.2527	1.0144	0.9002	0.3933	0.7466	1	1.4132	1.0667	1.2414	1.6837	1.0341	0.7744	0.8764	1.6185
86	pipecolate	Amino Acid	Lysine Metabolism	1444	GC/MS	1025	1396.1	156	4043-87-2;	849	C00408	HMDB00070	0.6681	1.1252	1.144	0.8201	1.1397	0.9217	1.0246	0.8222	0.7587	1.0925	1.8487	0.99	0.658	0.7347	0.7789	1.0692	0.7347	0.8089	1.01	0.9543	1.1039	1.1037	1.0912	1.1515	0.8175	1.1452	1.0212	1.4214	0.9069	0.7676	0.7738	1.3255
323	pro-hydroxy-pro	Amino Acid	Urea cycle; Arginine and Proline Metabolism	35127	LC/MS Pos	100001167	960	229.2	18684-24-7;	11673055		HMDB06695	1.7616	1.3573	2.2232	0.8186	0.3364	0.8492	0.3133	0.5065	1.0985	1.4436	1.1015	1.1868	1.269	1.5761	1.8392	0.9015	1.2071	0.27	0.645	0.3986	0.6444	0.2916	0.511	0.4473	1.831	1.5569	2.3384	2.6972	0.6101	0.6809	0.4824	1.7862
303	proline	Amino Acid	Urea cycle; Arginine and Proline Metabolism	1898	LC/MS Pos	480	796	116.1	147-85-3;	145742	C00148	HMDB00162	0.771	1.2639	0.6224	1.0323	1.3486	1.2919	1.6283	1.6515	0.4055	1.2412	1.6439	0.4511	0.7963	0.7669	0.8844	0.5132	0.8426	1.2104	1.0189	1.0864	0.9969	1.3286	1.4563	0.8121	0.5386	0.458	0.4635	0.6974	1.0031	1.5142	0.6626	1.0837
592	prolylalanine	Peptide	Dipeptide	40705	LC/MS Pos	100003668	925	187.1	6422-36-2;	418041			1.6595	0.8493	0.695	1.2086	1.1437	0.46	0.4906	0.5177	1.6005	1.2647	0.3066	0.461	0.6964	1.22	1.1604	1.2652	1.0368	1	0.7285	0.403	0.4094	0.9518	1.1104	0.4055	0.6235	1.1111	0.3066	1.6851	1.1936	0.3066	0.3066	1.3531
1136	propionylcarnitine	Lipid	Fatty Acid Metabolism (also BCAA Metabolism)	32452	LC/MS Pos	100001162	1589	218.2	17298-37-2 ;	107738	C03017	HMDB00824	1.2049	0.2067	1.3438	0.4692	0.7668	0.632	2.3364	0.2971	0.3623	1.2198	0.521	0.6752	0.6831	0.8893	1.2601	0.4418	3.0722	0.9445	1.5517	3.1119	1.1077	1.8399	0.4613	3.4105	1.0555	0.8825	1.5244	1.7485	2.451	0.4627	0.5298	1.4791
337	putrescine	Amino Acid	Polyamine Metabolism	1408	GC/MS	49	1705.8	174	110-60-1;	1045	C00134	HMDB01414	1.7095	1.0116	0.2929	0.9081	0.2944	0.2975	0.77	1.0548	1.4391	1.215	1.1438	1.4985	2.2389	5.207	1.947	1.5431	0.6829	0.9063	0.6864	0.6812	1	0.5922	0.7679	0.8416	1.2301	1.2975	0.6341	1.8997	0.477	0.4849	0.2929	1.6208
2294	pyridoxate	Cofactors and Vitamins	Vitamin B6 Metabolism	31555	LC/MS Neg	100001121	2210	182.1	82-82-6 ;	6723	C00847	HMDB00017	0.6218	0.6218	0.6218	0.6218	0.6218	0.6218	0.6218	0.6218	0.6218	1.081	0.6218	0.6218	1	0.6218	0.6218	0.6218	1.1838	1.5273	0.9099	0.8168	1.3733	0.9307	0.6395	1.081	0.6218	0.6218	0.6218	0.6218	0.6218	0.6218	0.6218	0.6218
47	pyroglutamine*	Amino Acid	Glutamate Metabolism	32672	LC/MS Pos	100001540	764	129.2	2353-44-8;	134508			0.5205	0.8151	0.4214	0.833	1.4036	1.1596	0.9719	1.0411	0.6518	1.2621	1.2584	0.6876	1.0281	0.474	0.6175	0.5922	0.524	1.8804	1.6039	1.5272	1.8321	1.7784	1.8409	1.7573	0.7966	0.9568	0.3774	0.4595	1.6562	1.5157	1.1539	0.962
753	pyruvate	Carbohydrate	Glycolysis, Gluconeogenesis, and Pyruvate Metabolism	599	GC/MS	823	1130.6	217	127-17-3;	1060	C00022	HMDB00243	0.4208	0.9956	1.0044	0.9161	2.0409	1.663	1.5763	0.2737	1.1708	0.8525	1.5899	0.6991	0.6393	0.3487	0.3089	0.2984	0.605	1.599	1.7041	1.2491	1.6109	2.0049	2.4122	1.1586	0.2001	0.2315	0.2761	0.1774	1.5609	1.9038	1.1886	0.8527
771	ribose	Carbohydrate	Pentose Metabolism	12080	GC/MS	914	1639.2	204	50-69-1;	5779	C00121	HMDB00283	1.3068	1.0908	0.3484	1.9433	1	1.5414	0.8208	0.9741	2.468	0.7706	0.3484	1.5503	0.6629	0.3484	1.1809	0.3484	1.0709	0.3484	0.7073	0.3484	0.3484	0.3484	1.5006	0.3484	0.9431	1.0926	0.9621	0.634	0.3484	0.655	0.3484	0.3484
762	ribose 5-phosphate	Carbohydrate	Pentose Phosphate Pathway	561	GC/MS	19	1928.4	315.1	18265-46-8;108321-05-7;	447634	C00117	HMDB00618	1.6791	2.6179	0.296	0.7693	1.032	1.4654	0.9298	0.5763	2.8522	2.5696	2.8836	1	0.7673	0.9262	1.8956	0.5463	1.1174	0.6889	0.9252	1.5482	0.6998	0.296	3.507	0.7908	0.7982	1.3771	1.5295	0.296	0.8847	2.2732	0.8305	0.296
769	ribulose	Carbohydrate	Pentose Metabolism	35855	GC/MS	100000147	1662	306.1	488-84-6;	151261	C00309	HMDB00621	0.7377	1.1184	0.1732	1.2684	1.0617	1.0756	0.1732	0.6194	2.0615	0.4531	0.6485	1.1506	1.012	0.961	1.5323	1.2057	1.9162	0.1732	0.1732	0.988	0.1732	0.1732	0.4315	0.6428	1.3636	2.691	0.9619	0.5676	0.1732	0.2285	0.1732	0.1732
275	S-adenosylhomocysteine (SAH)	Amino Acid	Methionine, Cysteine, SAM and Taurine Metabolism	15948	LC/MS Neg	197	1821	383.1	979-92-0;	439155	C00021	HMDB00939	0.7808	1.2469	1.0667	0.7759	1.4553	0.9806	1.9632	1.4168	0.8053	1.596	0.8772	0.7834	1.1106	0.7895	0.7215	0.4966	0.7195	1.0194	0.8899	1.2362	1.2776	1.1352	1.1805	0.9185	1.1721	0.6878	2.1098	1.1085	0.8334	0.8794	0.9338	1.4566
4	sarcosine (N-Methylglycine)	Amino Acid	Glycine, Serine and Threonine Metabolism	1516	GC/MS	1023	1182.9	116	107-97-1;	1088	C00213	HMDB00271	1.2053	0.9126	0.5543	1.2222	0.992	1.2609	0.9488	1.3753	1.2231	1.064	0.9441	1.6027	1.2674	1.1308	1.2822	1.2715	1.0716	0.6855	0.7324	0.7734	0.8626	0.667	0.7314	0.7104	1.2698	1.0596	0.6167	1.5393	0.5738	0.746	0.5543	1
765	sedoheptulose-7-phosphate	Carbohydrate	Pentose Phosphate Pathway	35649	LC/MS Neg	100001628	622	289.1	2646-35-7;	616	C05382	HMDB01068	2.7041	1.2662	3.046	0.9129	0.2662	0.3544	0.4662	0.4287	1.102	1.9893	1.0871	1.8186	0.8972	2.8172	2.958	1.8008	2.0038	0.3238	0.3642	0.2604	0.5209	0.2848	0.376	0.3488	2.507	3.0469	1.8636	2.2232	0.2478	0.4063	0.2828	1.6446
9	serine	Amino Acid	Glycine, Serine and Threonine Metabolism	1648	GC/MS	503	1389.1	204	56-45-1;	5951	C00065	HMDB00187	1.2062	0.8479	0.0608	1.0626	0.7613	0.6821	0.646	0.976	1.118	1.4108	1.1788	1.8562	1.024	1.7322	1.7277	1.3713	1.6551	0.5457	0.7222	0.7624	0.8962	0.659	0.6964	1.0754	1.2451	1.2246	0.7262	1.2879	0.4622	0.5701	0.321	1.1589
620	serylisoleucine*	Peptide	Dipeptide	40193	LC/MS Pos	100003201	2021	219.2	510-791-9560;				0.1993	1.4551	0.1993	1.0189	2.711	0.9727	2.0878	1.3498	0.2696	0.2038	1.1033	0.208	0.6091	0.1993	0.1993	0.1993	0.1993	1.8361	1.2597	1.5178	0.9811	1.9778	0.5819	0.5464	0.1993	0.1993	0.1993	0.1993	0.8942	1.1712	0.4489	0.1993
621	serylleucine	Peptide	Dipeptide	40066	LC/MS Pos	100003202	2106	219.2	6665-16-3;				0.5075	1.9031	1.012	1.4634	2.1308	1.119	1.5956	0.988	1.5906	0.9521	1.6967	0.4311	1.0537	0.5749	0.664	0.7222	0.5791	1.45	1.0498	1.4064	1.0633	1.6802	0.5432	0.7172	0.8033	0.7165	0.4311	0.9197	0.619	1.0304	0.4311	0.6081
623	serylphenyalanine	Peptide	Dipeptide	40054	LC/MS Pos	100003253	2348	253.2					0.1848	2.2605	0.6081	1.598	1.9052	1.067	1.5079	1.0671	0.8478	0.8173	1.3154	0.6978	1.115	0.4392	0.8357	0.7547	0.7379	1.7138	1.2593	1.2653	1.4394	1.7539	1	0.8589	0.377	0.6069	0.1848	0.3763	1.2508	1.1995	0.3299	0.7419
627	serylvaline	Peptide	Dipeptide	42058	LC/MS Pos	100003522	1501	205.1	51782-06-0;				0.2672	1.8098	0.2672	0.6381	1.2229	1.0273	2.3501	1.538	0.2672	0.4689	0.6236	0.4367	0.4522	0.2672	0.2672	0.2672	0.2672	2.5442	1.8097	1.3613	0.8766	2.0922	0.9727	0.6337	0.2919	0.2672	0.2672	0.2672	1.1411	2.1995	0.6396	0.2672
841	sorbitol	Carbohydrate	Fructose, Mannose and Galactose Metabolism	15053	GC/MS	506	1843	319.1	6706-59-8;	5780	C00794	HMDB00247	2.7832	0.6315	0.3772	0.5179	0.5177	0.8519	0.6773	1.8824	0.9973	0.3772	0.5428	1.3708	0.3772	0.7416	1.7888	1.1868	1.0027	0.3772	0.3772	0.3772	1.0034	0.3772	0.3772	0.3772	1.0369	1.8598	2.1951	2.5288	0.3772	0.3772	0.4699	0.8549
339	spermidine	Amino Acid	Polyamine Metabolism	485	LC/MS Pos	50	533	146.2	124-20-9;	1102	C00315	HMDB01257	0.6484	1.3525	0.9384	1.1362	1.5869	0.989	1.2888	0.9428	0.7665	0.9648	1.0726	1.0876	0.7796	1.0607	1.011	0.8302	0.8302	1.3181	1.0112	0.7216	1.2025	1.4102	0.7548	1.2377	0.8219	0.7675	0.4771	0.8574	1.0518	1.2209	0.5247	1.5395
1469	sphinganine	Lipid	Sphingolipid Metabolism	17769	LC/MS Pos	313	5175	302.3	3102-56-5;	3126	C00836	HMDB00269	1.3429	1.8337	0.9558	1.1842	0.6464	0.8011	1.371	0.5833	0.9982	0.7386	1.3764	1.0018	1.2554	0.891	0.7333	0.8355	0.2874	0.6066	1.1511	0.4392	0.5154	0.2874	0.6312	1.2139	2.3244	2.9592	0.4428	1.5961	1.1613	1.0679	0.2874	6.0594
1478	sphingosine	Lipid	Sphingolipid Metabolism	17747	LC/MS Pos	297	5197	300.2	123-78-4;	5353955	C00319	HMDB00252	1.0363	1.1165	0.8565	1.2391	0.8967	0.7821	1.3264	0.5099	0.9196	1.1038	0.8244	1.094	0.9643	1.169	1.3067	0.9132	1.1078	1.0837	0.8767	0.9247	0.9119	1.0357	0.8618	1.1082	1.2656	1.1686	0.4858	1.6962	0.9252	0.7537	0.5767	1.3377
955	stearate (18:0)	Lipid	Long Chain Fatty Acid	1358	LC/MS Neg	439	5886	283.4	57-11-4;	5281	C01530	HMDB00827	1.2465	0.8691	1.1545	1.1301	0.8824	1.0149	0.9312	0.8437	0.952	1.0017	1.0854	1.0957	0.8019	1.1479	1.0394	1.0291	1.0292	0.9102	0.9395	0.8317	0.8228	0.8992	0.8633	0.8508	1.0692	1.2628	1.2205	1.1917	0.9983	0.8241	0.7466	1.1579
1473	stearoyl sphingomyelin	Lipid	Sphingolipid Metabolism	19503	GC/MS	1538	2645	311.3	85187-10-6;85187-10-6 ;	6453725	C00550	HMDB01348	0.9096	1.0557	0.7281	1.31	1.5101	1.4097	1.4547	0.6824	1.0638	0.8792	0.95	0.6374	0.657	0.5839	0.8824	0.6955	0.7775	1.2694	1.0913	1.1878	1.0166	1.0845	1.2469	1.1851	0.9834	1.2212	0.5503	0.963	1.1609	1.0657	0.4027	0.8411
922	succinate	Energy	TCA Cycle	1437	GC/MS	252	1348	247	110-15-6;	1110	C00042	HMDB00254	0.4521	1.5395	1.6138	1.9338	1.9981	1.0533	1.1409	1.6546	0.3082	0.4124	0.3082	2.1889	0.848	0.8277	0.3082	0.6189	0.9321	1.0144	1.1451	0.6647	0.3082	0.3488	0.3082	0.9437	0.3082	1	1.4786	0.3082	0.7527	0.399	1.2038	0.3082
294	taurine	Amino Acid	Methionine, Cysteine, SAM and Taurine Metabolism	32975	LC/MS Pos	512	687	126.1	107-35-7;	1123	C00245	HMDB00251	1.9079	1.051	3.114	1.017	0.6037	0.8006	0.7612	0.5447	1.7334	0.5278	0.6173	2.379	1.3186	1.5935	2.5417	2.2215	1.9144	0.5536	0.6106	0.4853	0.554	0.6599	0.5949	0.7916	2.9291	3.7751	2.1755	2.873	0.983	0.687	0.7904	1.5726
1652	taurochenodeoxycholate	Lipid	Primary Bile Acid Metabolism	18494	LC/MS Neg	1629	5218	498.3	6009-98-9;	387316	C05465	HMDB00951	1.1909	0.8206	1.0741	0.8512	0.7059	1.5577	1.5044	8.7127	0.4982	0.5591	0.6558	15.4256	0.3771	1.4151	1.1184	0.9988	0.8064	0.4522	1.3271	0.9195	1.0012	0.4838	0.7852	0.8911	1.2116	1.9568	2.6083	1.8704	0.8344	1.6294	0.3061	1.1346
1649	taurocholate	Lipid	Primary Bile Acid Metabolism	18497	LC/MS Neg	1648	5122	514.3	145-42-6;	6675	C05122	HMDB00036	1.941	1.0107	0.9305	0.9893	1.4346	2.3313	1.599	13.0263	0.4889	0.6028	0.7141	23.417	1.0374	2.1093	1.221	0.6257	1.1327	0.2462	1.0144	0.5633	0.7246	0.5812	0.7832	0.9561	1.5656	1.4623	3.348	1.2633	0.7637	0.8443	0.2679	0.7061
14	threonine	Amino Acid	Glycine, Serine and Threonine Metabolism	1284	LC/MS Neg	564	683	118.2	72-19-5;	6288	C00188	HMDB00167	1.353	0.7454	1.0632	1.0165	0.6093	0.9309	1.0162	0.9021	0.9739	1.18	0.9838	1.0452	1.2077	1.1996	1.4028	1.0915	1.1947	0.4976	0.4999	0.5999	0.5378	0.5385	0.5323	0.5608	1.0451	1.0215	1.2344	1.2296	0.4852	0.6121	0.4958	1.1624
636	threonylleucine	Peptide	Dipeptide	40051	LC/MS Neg	100003204	1952	231.2	50299-12-2;	4420322			0.2335	3.7556	1	2.002	4.8753	1.1868	1.11	0.2698	1.2314	1.6157	1.3477	0.8535	1.2927	0.7622	1.7519	1.6179	2.3238	1.9656	0.7678	0.7273	0.6502	1.6027	0.7657	0.6212	0.7548	1.1042	0.2273	0.4818	0.91	0.6906	0.2273	0.8527
638	threonylphenylalanine	Peptide	Dipeptide	31530	LC/MS Pos	100001125	2500	267.2	16875-27-7;	40997994099798			0.6857	1.8181	0.6594	1.3658	1.9446	0.7656	0.9791	0.9934	0.8116	0.9875	1.0066	0.6097	1.0439	0.7482	1.0087	0.9045	1.3049	1.469	1.1942	1.0889	0.698	1.4416	1.0742	0.8663	0.6747	0.8916	0.6097	1.0932	1.2476	1.3601	0.6097	0.6188
2189	thymidine	Nucleotide	Pyrimidine Metabolism, Thymine containing	2183	LC/MS Neg	872	1935	241.1	50-89-5;	5789	C00214	HMDB00273	1.466	0.9293	1.4225	0.9034	0.7021	0.6655	0.9579	0.8374	0.8272	1.188	0.9739	1.1848	1.2407	1.6397	1.4919	1.1914	1.5833	0.6152	0.8429	1.2307	1.0261	0.8588	0.5085	0.6162	1.7533	1.9241	1.3809	2.78	0.8763	0.8026	0.6668	1.5075
321	trans-4-hydroxyproline	Amino Acid	Urea cycle; Arginine and Proline Metabolism	32306	LC/MS Pos	1001	705	132.1	51-35-4;	5810	C01157	HMDB00725	1.9149	1.0033	1.4441	1.3137	1.3614	1.6399	1.0702	1.0009	0.5957	0.7838	0.8087	1.0067	0.629	1.0208	0.9745	1.392	0.7619	0.6797	0.455	0.385	0.7497	0.5305	0.6301	0.4552	1.4645	2.0234	0.9991	1.3521	1.0195	0.8422	0.9449	2.5462
2674	tribuloside	Xenobiotics	Food Component/Plant	38175	LC/MS Neg	100002261	3922	593.2	20316-62-5;	5320686	C17140		1	1	1	1	1	1	1	1	1	1	1	1	1	1	1	1	1	1	1	1	1	1	1	1	1	1	1	1	1	1	1	1
176	tryptophan	Amino Acid	Tryptophan Metabolism	54	LC/MS Pos	565	2445	205.1	73-22-3;	6305	C00078	HMDB00929	1.0101	0.9438	1.0682	0.9566	0.6727	0.76	0.7837	0.6865	0.8838	1.3675	0.9899	1.012	1.1942	1.1665	1.6403	1.2584	1.4386	0.8592	0.9802	0.9885	1.1267	1.1166	1.0326	1.0476	0.9777	1.0258	0.7606	1.0617	0.9	0.7886	0.5429	1.0671
106	tyrosine	Amino Acid	Phenylalanine and Tyrosine Metabolism	1299	LC/MS Pos	815	1516	182.1	60-18-4;	6057	C00082	HMDB00158	0.8998	0.9614	1.3371	1.3756	1.0064	1.0923	1.1204	1.0701	0.9416	1.257	1.0723	1.052	1.4319	1.2503	1.5972	1.1533	1.5094	0.8251	0.91	0.8738	0.8303	0.9473	0.8805	0.8629	0.9	1.0219	0.7707	0.9936	0.8114	0.742	0.4167	1.153
665	tyrosylleucine	Peptide	Dipeptide	40031	LC/MS Neg	100003208	3065	293.2	17355-10-1;	870717009561			0.3438	1.3817	0.3438	0.5924	1	0.3438	0.3438	0.3438	0.4845	1.0543	0.3438	0.3438	0.3438	0.3438	1.5204	0.9439	1.7486	0.3438	0.3438	0.3438	0.3438	0.3438	0.3438	0.3438	0.3438	0.3438	0.3438	0.3438	0.3438	0.3438	0.3438	0.3438
869	UDP-glucuronate	Carbohydrate	Nucleotide Sugar	2763	LC/MS Neg	1097	594	579.1	28053-08-9;63700-19-6;	17473	C00167	HMDB00935	4.4177	0.9042	3.9274	0.7615	0.2189	0.3161	0.3858	0.2189	1	1.5693	0.6671	1.6061	0.9388	3.2856	3.7373	1.6429	2.2263	0.2189	0.3344	0.2189	0.3898	0.2189	0.2189	0.45	3.4371	3.6995	4.3764	6.7734	0.2857	0.3174	0.278	2.4355
2149	uracil	Nucleotide	Pyrimidine Metabolism, Uracil containing	605	GC/MS	825	1370.4	241	66-22-8;	1174	C00106	HMDB00300	5.1239	0.9284	0.0976	0.6438	0.2966	0.5004	0.5355	3.2219	1.9076	2.3397	0.8051	1.0444	1.8573	6.1719	6.4418	2.1644	4.0894	0.7418	0.8101	0.3923	0.3867	0.6169	0.9556	0.4075	1.4691	2.293	4.4553	6.9633	0.0976	0.5376	0.0976	1.3583
2072	urate	Nucleotide	Purine Metabolism, (Hypo)Xanthine/Inosine containing	1604	GC/MS	1134	1928	441.2	69-93-2;120K5305;	1175	C00366	HMDB00289	2.1014	0.8385	30.4394	0.5889	0.4315	0.7577	1.0343	2.6477	0.8457	1.1353	1.0957	1.013	1.4099	1.318	1.767	0.9869	2.0832	0.4007	0.987	0.4084	0.6766	0.3359	0.5213	0.4205	2.1498	3.0627	1.9588	2.8301	0.9064	0.5352	0.8055	3.6682
301	urea	Amino Acid	Urea cycle; Arginine and Proline Metabolism	1670	GC/MS	533	1223.9	171	57-13-6;	1176	C00086	HMDB00294	2.0441	1.3117	194.444	0.9338	1.7512	2.091	1.5831	0.9818	1.0902	0.9017	1.3622	1.2963	1.1552	0.7788	1.3624	0.8784	0.9473	1.1467	1.4697	0.9958	0.8866	1.0042	1.246	0.9689	0.9562	0.8899	0.8006	0.7833	0.5569	0.7774	0.9234	1.3426
2148	uridine	Nucleotide	Pyrimidine Metabolism, Uracil containing	606	LC/MS Neg	535	1430	243.1	58-96-8;	6029	C00299	HMDB00296	1.9985	1.1361	1.0237	1.0854	0.6963	0.8308	0.7436	0.6003	1.1048	1.016	1.084	1.527	1.0088	1.5036	0.8966	0.9912	1.5119	0.6758	0.5221	0.4509	0.832	0.4134	0.8747	0.8092	1.743	2.3222	1.0128	2.5664	0.5165	0.6506	0.5741	2.0856
2144	uridine monophosphate (5' or 3')	Nucleotide	Pyrimidine Metabolism, Uracil containing	39892	LC/MS Neg	100003366	635	323.1	58-97-9;	6030	C01368, C00105	HMDB00288	1.131	1.0622	1.034	1.0422	0.7165	0.8004	0.9694	0.8138	1.3325	1.0181	1.2411	1.1186	1.2676	1.3062	1.1915	1.0786	0.9819	0.8816	0.8266	0.7588	0.9369	0.7929	0.8717	0.8148	1.3138	1.2142	0.6616	1.3027	0.9199	0.7911	0.6359	1.4506
1152	valerylcarnitine	Lipid	Fatty Acid Metabolism(Acyl Carnitine)	34406	LC/MS Pos	100001394	2584	246.2		6426903		HMDB13128	2.6292	0.4071	1.4465	0.4071	0.8557	0.4071	1.2404	0.8593	0.4071	0.9838	0.4153	0.7638	0.6365	1.1338	2.4906	0.9292	2.1544	0.4071	0.5313	1.6672	0.4071	1.1273	0.4071	1.6494	0.9064	1	1.2665	1.6072	0.4071	0.4071	0.4071	0.6455
257	valine	Amino Acid	Leucine, Isoleucine and Valine Metabolism	1649	LC/MS Neg	566	914	116.1	72-18-4;	6287	C00183	HMDB00883	1.275	0.844	1.3425	0.8541	0.588	0.6447	0.7808	0.6114	1.0039	1.6888	0.9961	1.1682	1.5691	1.6336	2.461	1.5073	1.9815	0.7749	0.8313	0.8709	1.0826	0.8221	1.2127	0.9522	1.1372	1.2842	0.9349	1.5385	0.724	0.5877	0.4007	1.2585
677	valylglycine	Peptide	Dipeptide	40475	LC/MS Neg	100003641	1491	173.1	686-43-1;	136487			0.5732	4.2582	1.0556	2.8548	1.7698	1.3802	2.0334	0.5732	0.7438	0.9067	1.9284	0.9777	1.1878	0.5732	1.0135	0.9013	1.6887	1.8819	0.5732	0.8326	1.152	0.9783	0.9842	0.8622	0.5732	1.164	0.5732	0.6287	0.9865	0.8735	0.5732	0.9284
683	valylphenylalanine	Peptide	Dipeptide	40688	LC/MS Neg	100003645	3560	263.2	3918-92-1;	69931196993120			0.6879	1	0.6879	0.6879	1.6454	0.6879	0.6879	0.6879	0.6879	0.6879	0.6879	0.6879	0.6879	0.6879	0.6879	0.6879	0.6879	0.6879	0.6879	0.6879	0.6879	0.6879	0.6879	0.6879	0.6879	0.6879	0.6879	0.6879	0.6879	0.6879	0.6879	0.6879
686	valylthreonine	Peptide	Dipeptide	44543	LC/MS Neg	100004584	1667	217.1	72636-02-3 ;	4046492			0.4769	2.7587	0.4769	1.3975	2.2453	0.566	0.4769	0.4769	0.6416	1.0876	0.8047	0.4769	0.8302	0.4769	0.9856	1.0364	1.8659	1.0144	0.4769	0.4769	0.4769	0.6122	0.4769	0.4769	0.4769	0.4769	0.4769	0.4769	0.4769	0.4769	0.4769	0.4769
2065	xanthine	Nucleotide	Purine Metabolism, (Hypo)Xanthine/Inosine containing	3147	LC/MS Neg	1004	909	151.1	69-89-6;	1188	C00385	HMDB00292	1.8288	0.7399	1.7466	0.907	0.456	0.6425	0.9466	1.478	0.8766	1.4063	1.0343	1.1859	1.1878	2.1655	2.0427	1.5808	1.6994	0.4774	0.9392	0.6869	0.858	0.5503	0.6713	0.7877	1.2319	1.7149	1.5951	1.9809	0.9657	0.7186	0.5252	1.0696
778	xylitol	Carbohydrate	Pentose Metabolism	41319	GC/MS	543	1677.6	217	87-99-0;	6912	C00379	HMDB02917	2.4319	0.7784	0.2798	0.7921	0.2727	0.5187	0.7094	1.6599	1.0227	1.665	1.2427	0.9773	0.705	2.3148	1.9423	1.204	1.5699	0.2727	0.4083	0.5433	0.7185	0.3885	0.2727	0.4962	1.0549	1.6819	1.767	2.3304	0.2727	0.3541	0.2727	2.0055
776	xylonate	Carbohydrate	Pentose Metabolism	35638	GC/MS	100001627	1722	292	73686-31-7;	6602431	C05411		0.5308	1.1391	0.5308	0.5308	0.8444	1.0176	0.8538	0.5876	0.5308	1.5846	0.5308	2.2109	0.7182	1.2256	1.3493	0.5308	0.7941	0.8712	1.7399	1.0515	1.2364	1.4671	0.5308	1.3139	1.5753	0.9004	0.8162	0.5308	0.9556	0.9824	0.5308	0.9518
* Line B = Line 1; Line C = Line 2; BCD = CB in the paper
